# Supplementary material for: Mutations in the coat complex II component SEC23B promote colorectal cancer metastasis
Source: Cell Death Dis. 2020 Mar 2;11(3):157. doi: 10.1038/s41419-020-2358-7 (PMC7052170; doi:10.1038/s41419-020-2358-7)
Supplement: Supplementary file 17 — Supplementary Table 1 [file 41419_2020_2358_MOESM17_ESM.xlsx]

## Sheet: Sheet1
Sample	Chromosome	Position	Rs number	Ref	Alt	QUAL	FILTER	INFO	FORMAT	VALUE	Heterozygous	Mutation Type	Mutation annotation
S2	chr20	18506533	rs148239360	G	A	.	PASS	DB;SOMATIC;VT=SNP	GT:AD:BQ:DP:FA:SS	0/1:240,21:31:261:0.080:2	het	nonsynonymous SNV	SEC23B:NM_001172745:exon7:c.G791A:p.R264Q,SEC23B:NM_001172746:exon7:c.G737A:p.R246Q,SEC23B:NM_006363:exon7:c.G791A:p.R264Q,SEC23B:NM_032985:exon7:c.G791A:p.R264Q,SEC23B:NM_032986:exon7:c.G791A:p.R264Q
S1	chr20	18505624	rs121918226	C	T	.	PASS	DB;SOMATIC;VT=SNP	GT:AD:BQ:DP:FA:SS	0/1:55,40:32:95:0.421:2	het	stopgain	SEC23B:NM_001172745:exon6:c.C649T:p.R217X,SEC23B:NM_001172746:exon6:c.C595T:p.R199X,SEC23B:NM_006363:exon6:c.C649T:p.R217X,SEC23B:NM_032985:exon6:c.C649T:p.R217X,SEC23B:NM_032986:exon6:c.C649T:p.R217X
S2	chr20	18505198	.	T	C	.	PASS	SOMATIC;VT=SNP	GT:AD:BQ:DP:FA:SS	0/1:346,14:31:360:0.039:2	het	nonsynonymous SNV	SEC23B:NM_001172745:exon5:c.T488C:p.L163P,SEC23B:NM_001172746:exon5:c.T434C:p.L145P,SEC23B:NM_006363:exon5:c.T488C:p.L163P,SEC23B:NM_032985:exon5:c.T488C:p.L163P,SEC23B:NM_032986:exon5:c.T488C:p.L163P
S2	chr20	18535756	.	G	A	.	PASS	SOMATIC;VT=SNP	GT:AD:BQ:DP:FA:SS	0/1:173,16:31:190:0.085:2	het	nonsynonymous SNV	SEC23B:NM_001172745:exon19:c.G2153A:p.R718Q,SEC23B:NM_001172746:exon19:c.G2099A:p.R700Q,SEC23B:NM_006363:exon19:c.G2153A:p.R718Q,SEC23B:NM_032985:exon19:c.G2153A:p.R718Q,SEC23B:NM_032986:exon19:c.G2153A:p.R718Q
S7	chr20	18523002	rs2273526	C	G	.	PASS	DB;SOMATIC;VT=SNP	GT:AD:BQ:DP:FA:SS	0/1:118,125:32:243:0.514:2	het	nonsynonymous SNV	SEC23B:NM_001172745:exon13:c.C1467G:p.H489Q,SEC23B:NM_001172746:exon13:c.C1413G:p.H471Q,SEC23B:NM_006363:exon13:c.C1467G:p.H489Q,SEC23B:NM_032985:exon13:c.C1467G:p.H489Q,SEC23B:NM_032986:exon13:c.C1467G:p.H489Q
S2	chr4	187006020	.	T	C	.	PASS	SOMATIC;VT=SNP	GT:AD:BQ:DP:FA:SS	0/1:124,5:34:129:0.039:2	het	nonsynonymous SNV	TLR3:NM_003265:exon5:c.T2708C:p.V903A
S2	chr4	187003678	rs112077022	G	A	.	PASS	DB;SOMATIC;VT=SNP	GT:AD:BQ:DP:FA:SS	0/1:357,106:31:463:0.229:2	het	nonsynonymous SNV	TLR3:NM_003265:exon4:c.G838A:p.D280N
S3	chr4	187004074	rs3775291	C	T	.	PASS	DB;SOMATIC;VT=SNP	GT:AD:BQ:DP:FA:SS	0/1:44,19:37:63:0.302:2	het	nonsynonymous SNV	TLR3:NM_003265:exon4:c.C1234T:p.L412F
S2	chr4	186997955	.	A	C	.	PASS	SOMATIC;VT=SNP	GT:AD:BQ:DP:FA:SS	0/1:402,43:32:445:0.097:2	het	nonsynonymous SNV	TLR3:NM_003265:exon2:c.A182C:p.N61T
S3	chr12	106895184	.	G	A	.	PASS	SOMATIC;VT=SNP	GT:AD:BQ:DP:FA:SS	0/1:62,16:33:78:0.205:2	het	nonsynonymous SNV	POLR3B:NM_001160708:exon26:c.G2894A:p.R965Q,POLR3B:NM_018082:exon26:c.G3068A:p.R1023Q
S2	chr12	106853133	.	G	T	.	PASS	SOMATIC;VT=SNP	GT:AD:BQ:DP:FA:SS	0/1:302,39:31:341:0.114:2	het	nonsynonymous SNV	POLR3B:NM_001160708:exon22:c.G2383T:p.D795Y,POLR3B:NM_018082:exon22:c.G2557T:p.D853Y
S2	chr12	106850942	.	A	C	.	PASS	SOMATIC;VT=SNP	GT:AD:BQ:DP:FA:SS	0/1:348,45:33:394:0.115:2	het	nonsynonymous SNV	POLR3B:NM_001160708:exon21:c.A2146C:p.N716H,POLR3B:NM_018082:exon21:c.A2320C:p.N774H
S2	chr12	106821006	.	A	C	.	PASS	SOMATIC;VT=SNP	GT:AD:BQ:DP:FA:SS	0/1:163,20:32:183:0.109:2	het	nonsynonymous SNV	POLR3B:NM_001160708:exon13:c.A959C:p.K320T,POLR3B:NM_018082:exon13:c.A1133C:p.K378T
S2	chr19	52375997	.	C	A	.	PASS	SOMATIC;VT=SNP	GT:AD:BQ:DP:FA:SS	0/1:392,55:30:447:0.123:2	het	stopgain	ZNF577:NM_001135590:exon7:c.G1069T:p.E357X,ZNF577:NM_032679:exon7:c.G1246T:p.E416X
S7	chr19	52381722	rs148674222	T	G	.	PASS	DB;SOMATIC;VT=SNP	GT:AD:BQ:DP:FA:SS	0/1:157,11:31:171:0.065:2	het	nonsynonymous SNV	ZNF577:NM_001135590:exon5:c.A107C:p.E36A,ZNF577:NM_032679:exon5:c.A107C:p.E36A
S2	chr19	52383586	.	G	T	.	PASS	SOMATIC;VT=SNP	GT:AD:BQ:DP:FA:SS	0/1:524,140:31:664:0.211:2	het	nonsynonymous SNV	ZNF577:NM_001135590:exon4:c.C50A:p.S17Y,ZNF577:NM_032679:exon4:c.C50A:p.S17Y
S7	chr21	34634991	rs72550721	C	A	.	PASS	DB;SOMATIC;VT=SNP	GT:AD:BQ:DP:FA:SS	0/1:64,45:31:109:0.413:2	het	stopgain	IFNAR2:NM_000874:exon9:c.C966A:p.Y322X,IFNAR2:NM_207584:exon9:c.C966A:p.Y322X
S3	chr21	34634991	rs72550721	C	A	.	PASS	DB;SOMATIC;VT=SNP	GT:AD:BQ:DP:FA:SS	0/1:27,21:38:48:0.438:2	het	stopgain	IFNAR2:NM_000874:exon9:c.C966A:p.Y322X,IFNAR2:NM_207584:exon9:c.C966A:p.Y322X
S2	chr21	34617332	.	C	A	.	PASS	SOMATIC;VT=SNP	GT:AD:BQ:DP:FA:SS	0/1:163,47:31:210:0.224:2	het	nonsynonymous SNV	IFNAR2:NM_000874:exon4:c.C174A:p.N58K,IFNAR2:NM_001289125:exon4:c.C174A:p.N58K,IFNAR2:NM_001289126:exon4:c.C174A:p.N58K,IFNAR2:NM_001289128:exon4:c.C174A:p.N58K,IFNAR2:NM_207584:exon4:c.C174A:p.N58K,IFNAR2:NM_207585:exon4:c.C174A:p.N58K
S2	chr4	174225208	.	G	A	.	PASS	SOMATIC;VT=SNP	GT:AD:BQ:DP:FA:SS	0/1:307,30:31:337:0.089:2	het	nonsynonymous SNV	GALNT7:NM_017423:exon8:c.G1328A:p.R443H
S2	chr4	174216610	.	G	A	.	PASS	SOMATIC;VT=SNP	GT:AD:BQ:DP:FA:SS	0/1:282,23:33:305:0.075:2	het	nonsynonymous SNV	GALNT7:NM_017423:exon4:c.G818A:p.R273Q
S3	chr4	174216609	.	C	T	.	PASS	SOMATIC;VT=SNP	GT:AD:BQ:DP:FA:SS	0/1:33,30:39:63:0.476:2	het	stopgain	GALNT7:NM_017423:exon4:c.C817T:p.R273X
S2	chr17	79866508	.	C	A	.	PASS	SOMATIC;VT=SNP	GT:AD:BQ:DP:FA:SS	0/1:236,14:29:250:0.056:2	het	nonsynonymous SNV	PCYT2:NM_001256433:exon3:c.G181T:p.D61Y,PCYT2:NM_001184917:exon4:c.G343T:p.D115Y,PCYT2:NM_001256434:exon4:c.G166T:p.D56Y,PCYT2:NM_001256435:exon4:c.G109T:p.D37Y,PCYT2:NM_001282203:exon4:c.G109T:p.D37Y,PCYT2:NM_001282204:exon4:c.G247T:p.D83Y,PCYT2:NM_002861:exon4:c.G343T:p.D115Y
S7	chr17	79869143	.	C	T	.	PASS	SOMATIC;VT=SNP	GT:AD:BQ:DP:FA:SS	0/1:56,12:31:68:0.176:2	het	nonsynonymous SNV	PCYT2:NM_001184917:exon1:c.G89A:p.C30Y,PCYT2:NM_001256433:exon1:c.G89A:p.C30Y,PCYT2:NM_002861:exon1:c.G89A:p.C30Y
S2	chr1	117632801	.	G	T	.	PASS	SOMATIC;VT=SNP	GT:AD:BQ:DP:FA:SS	0/1:207,14:32:221:0.063:2	het	nonsynonymous SNV	TTF2:NM_003594:exon14:c.G2467T:p.D823Y
S6	chr1	117631529	.	T	G	.	PASS	SOMATIC;VT=SNP	GT:AD:BQ:DP:FA:SS	0/1:90,38:34:129:0.297:2	het	nonsynonymous SNV	TTF2:NM_003594:exon13:c.T2267G:p.L756R
S2	chr13	113505382	.	A	C	.	PASS	SOMATIC;VT=SNP	GT:AD:BQ:DP:FA:SS	0/1:315,26:32:341:0.076:2	het	nonsynonymous SNV	ATP11A:NM_015205:exon18:c.A1841C:p.K614T,ATP11A:NM_032189:exon18:c.A1841C:p.K614T
