# Supplementary material for: Mutations in the coat complex II component SEC23B promote colorectal cancer metastasis
Source: Cell Death Dis. 2020 Mar 2;11(3):157. doi: 10.1038/s41419-020-2358-7 (PMC7052170; doi:10.1038/s41419-020-2358-7)
Supplement: Supplementary file 21 — Supplementary Table 5 [file 41419_2020_2358_MOESM21_ESM.xlsx]

## Sheet: Sheet1
Supplemental Table 5. List of proteins identified by mass spectrum in flag pulldown analysis of wild type or mutant SEC23B binding proteins. Accession1 refers to Uniprot number of proteins. Area2 refers to the quantity of proteins identified by mass spectrum analysis.
Accession1	Ptotein name and description	GFP: Area2	SEC23B: Area	SEC23B M1: Area	SEC23B M3: Area
P61619	Protein transport protein Sec61 subunit alpha isoform 1 OS=Homo sapiens GN=SEC61A1 PE=1 SV=2 - [S61A1_HUMAN]	0	3.20537e+06	0	2.09759e+06
O94855	Protein transport protein Sec24D OS=Homo sapiens GN=SEC24D PE=1 SV=2 - [SC24D_HUMAN]	0	3.14062e+07	1.37566e+07	0
P23396	40S ribosomal protein S3 OS=Homo sapiens GN=RPS3 PE=1 SV=2 - [RS3_HUMAN]	1.44096e+07	1.79083e+07	1.07569e+07	1.33113e+07
Q06830	Peroxiredoxin-1 OS=Homo sapiens GN=PRDX1 PE=1 SV=1 - [PRDX1_HUMAN]	2.00521e+07	3.01383e+07	2.18358e+07	2.07171e+07
P68371	Tubulin beta-4B chain OS=Homo sapiens GN=TUBB4B PE=1 SV=1 - [TBB4B_HUMAN]	3.07181e+07	3.61205e+07	1.35566e+07	2.63166e+07
P38646	Stress-70 protein, mitochondrial OS=Homo sapiens GN=HSPA9 PE=1 SV=2 - [GRP75_HUMAN]	5.78345e+07	8.4703e+07	5.99724e+07	6.70902e+07
P07437	Tubulin beta chain OS=Homo sapiens GN=TUBB PE=1 SV=2 - [TBB5_HUMAN]	3.07181e+07	3.61205e+07	1.35566e+07	2.60617e+07
P58107	Epiplakin OS=Homo sapiens GN=EPPK1 PE=1 SV=2 - [EPIPL_HUMAN]	8.59304e+07	7.74998e+07	5.4436e+07	2.38803e+07
P11021	78 kDa glucose-regulated protein OS=Homo sapiens GN=HSPA5 PE=1 SV=2 - [GRP78_HUMAN]	1.28069e+08	1.62459e+08	1.03148e+08	1.85076e+08
P11142	Heat shock cognate 71 kDa protein OS=Homo sapiens GN=HSPA8 PE=1 SV=1 - [HSP7C_HUMAN]	1.04858e+08	1.43423e+08	9.20835e+07	2.27857e+08
Q92574	Hamartin OS=Homo sapiens GN=TSC1 PE=1 SV=2 - [TSC1_HUMAN]	3.48785e+07	3.73395e+07	2.3124e+07	2.82713e+07
Q9BVS5	tRNA (adenine(58)-N(1))-methyltransferase, mitochondrial OS=Homo sapiens GN=TRMT61B PE=1 SV=2 - [TR61B_HUMAN]	5.38391e+07	7.66116e+07	5.76853e+07	6.31759e+07
Q9P0N9	TBC1 domain family member 7 OS=Homo sapiens GN=TBC1D7 PE=1 SV=1 - [TBCD7_HUMAN]	6.41437e+06	8.37061e+06	7.34204e+06	8.32975e+06
Q15437	Protein transport protein Sec23B OS=Homo sapiens GN=SEC23B PE=1 SV=2 - [SC23B_HUMAN]	0	2.23699e+08	1.19316e+08	7.83487e+07
P62805	Histone H4 OS=Homo sapiens GN=HIST1H4A PE=1 SV=2 - [H4_HUMAN]	5.40463e+07	1.01948e+07	4.64328e+06	3.94635e+07
P62081	40S ribosomal protein S7 OS=Homo sapiens GN=RPS7 PE=1 SV=1 - [RS7_HUMAN]	1.21178e+07	1.21772e+07	5.41614e+06	8.2517e+06
Q9BQE3	Tubulin alpha-1C chain OS=Homo sapiens GN=TUBA1C PE=1 SV=1 - [TBA1C_HUMAN]	2.37894e+07	3.3574e+07	1.80045e+07	3.3003e+07
P35579	Myosin-9 OS=Homo sapiens GN=MYH9 PE=1 SV=4 - [MYH9_HUMAN]	1.44964e+07	9.20586e+06	1.82389e+07	1.65314e+07
P05787	Keratin, type II cytoskeletal 8 OS=Homo sapiens GN=KRT8 PE=1 SV=7 - [K2C8_HUMAN]	4.52653e+07	2.04188e+07	6.12307e+06	3.0241e+07
P62829	60S ribosomal protein L23 OS=Homo sapiens GN=RPL23 PE=1 SV=1 - [RL23_HUMAN]	6.80578e+06	5.72843e+06	2.36649e+06	4.43885e+06
P68363	Tubulin alpha-1B chain OS=Homo sapiens GN=TUBA1B PE=1 SV=1 - [TBA1B_HUMAN]	2.37894e+07	3.3574e+07	1.80045e+07	3.3003e+07
P62888	60S ribosomal protein L30 OS=Homo sapiens GN=RPL30 PE=1 SV=2 - [RL30_HUMAN]	4.33963e+06	6.39036e+06	1.39398e+06	3.53265e+06
P60709	Actin, cytoplasmic 1 OS=Homo sapiens GN=ACTB PE=1 SV=1 - [ACTB_HUMAN]	7.05469e+07	3.38936e+07	2.77202e+07	6.41781e+07
O60814	Histone H2B type 1-K OS=Homo sapiens GN=HIST1H2BK PE=1 SV=3 - [H2B1K_HUMAN]	1.16491e+07	4.34501e+06	1.51786e+06	9.34457e+06
P62701	40S ribosomal protein S4, X isoform OS=Homo sapiens GN=RPS4X PE=1 SV=2 - [RS4X_HUMAN]	7.6727e+06	1.016e+07	6.11461e+06	7.85035e+06
P62269	40S ribosomal protein S18 OS=Homo sapiens GN=RPS18 PE=1 SV=3 - [RS18_HUMAN]	1.34764e+07	2.55794e+07	5.07452e+06	9.25624e+06
Q9UPN9	E3 ubiquitin-protein ligase TRIM33 OS=Homo sapiens GN=TRIM33 PE=1 SV=3 - [TRI33_HUMAN]	7.10295e+07	8.88121e+07	5.10409e+07	6.47087e+07
O15027	Protein transport protein Sec16A OS=Homo sapiens GN=SEC16A PE=1 SV=3 - [SC16A_HUMAN]	0	6.56195e+07	3.73403e+07	0
P62249	40S ribosomal protein S16 OS=Homo sapiens GN=RPS16 PE=1 SV=2 - [RS16_HUMAN]	1.00415e+07	1.47185e+07	4.878e+06	7.87574e+06
P0DMV8	Heat shock 70 kDa protein 1A OS=Homo sapiens GN=HSPA1A PE=1 SV=1 - [HS71A_HUMAN]	8.21934e+07	9.87281e+07	6.91904e+07	1.76332e+08
Q99683	Mitogen-activated protein kinase kinase kinase 5 OS=Homo sapiens GN=MAP3K5 PE=1 SV=1 - [M3K5_HUMAN]	2.59341e+07	2.6586e+07	2.03176e+07	2.59587e+07
P49815	Tuberin OS=Homo sapiens GN=TSC2 PE=1 SV=2 - [TSC2_HUMAN]	2.96886e+07	4.64176e+07	3.80844e+07	3.52237e+07
P04264	Keratin, type II cytoskeletal 1 OS=Homo sapiens GN=KRT1 PE=1 SV=6 - [K2C1_HUMAN]	2.84495e+07	2.30311e+07	4.08583e+07	1.21845e+07
P09211	Glutathione S-transferase P OS=Homo sapiens GN=GSTP1 PE=1 SV=2 - [GSTP1_HUMAN]	1.01407e+08	1.09286e+08	6.30875e+07	7.49149e+07
P05783	Keratin, type I cytoskeletal 18 OS=Homo sapiens GN=KRT18 PE=1 SV=2 - [K1C18_HUMAN]	3.11843e+07	1.41723e+07	7.92294e+06	2.47746e+07
Q9HC35	Echinoderm microtubule-associated protein-like 4 OS=Homo sapiens GN=EML4 PE=1 SV=3 - [EMAL4_HUMAN]	2.05551e+07	2.94473e+07	1.56851e+07	1.55802e+07
P35527	Keratin, type I cytoskeletal 9 OS=Homo sapiens GN=KRT9 PE=1 SV=3 - [K1C9_HUMAN]	2.09047e+07	1.8781e+07	3.32425e+07	7.02461e+06
P06748	Nucleophosmin OS=Homo sapiens GN=NPM1 PE=1 SV=2 - [NPM_HUMAN]	1.05497e+07	1.55617e+07	9.64325e+06	1.1108e+07
P62241	40S ribosomal protein S8 OS=Homo sapiens GN=RPS8 PE=1 SV=2 - [RS8_HUMAN]	4.26356e+06	8.535e+06	5.27833e+06	8.02035e+06
P49411	Elongation factor Tu, mitochondrial OS=Homo sapiens GN=TUFM PE=1 SV=2 - [EFTU_HUMAN]	4.00644e+06	7.66557e+06	4.42022e+06	7434213
P60866	40S ribosomal protein S20 OS=Homo sapiens GN=RPS20 PE=1 SV=1 - [RS20_HUMAN]	7.7424e+06	9.21964e+06	5.13606e+06	6.78854e+06
P08727	Keratin, type I cytoskeletal 19 OS=Homo sapiens GN=KRT19 PE=1 SV=4 - [K1C19_HUMAN]	1.93867e+07	1.31275e+07	4.32956e+06	1.6242e+07
P27348	14-3-3 protein theta OS=Homo sapiens GN=YWHAQ PE=1 SV=1 - [1433T_HUMAN]	4.34628e+06	6.19265e+06	2.14649e+06	3.60468e+06
P61978	Heterogeneous nuclear ribonucleoprotein K OS=Homo sapiens GN=HNRNPK PE=1 SV=1 - [HNRPK_HUMAN]	7.95405e+06	9.99706e+06	5.59614e+06	1.07409e+07
P62263	40S ribosomal protein S14 OS=Homo sapiens GN=RPS14 PE=1 SV=3 - [RS14_HUMAN]	5.57058e+06	8.48117e+06	7.78762e+06	5.38775e+06
P55735	Protein SEC13 homolog OS=Homo sapiens GN=SEC13 PE=1 SV=3 - [SEC13_HUMAN]	0	3.5345e+07	1.78065e+07	0
P53992	Protein transport protein Sec24C OS=Homo sapiens GN=SEC24C PE=1 SV=3 - [SC24C_HUMAN]	0	8.07353e+07	4.47438e+07	2.23441e+06
P62277	40S ribosomal protein S13 OS=Homo sapiens GN=RPS13 PE=1 SV=2 - [RS13_HUMAN]	7.01021e+06	1.0434e+07	2.82382e+06	5.31271e+06
P61247	40S ribosomal protein S3a OS=Homo sapiens GN=RPS3A PE=1 SV=2 - [RS3A_HUMAN]	8.24206e+06	1.17196e+07	5.30244e+06	7.64228e+06
P35232	Prohibitin OS=Homo sapiens GN=PHB PE=1 SV=1 - [PHB_HUMAN]	7.86975e+06	6.61743e+06	3.13209e+06	5.36841e+06
P61254	60S ribosomal protein L26 OS=Homo sapiens GN=RPL26 PE=1 SV=1 - [RL26_HUMAN]	3.4426e+06	3.05006e+06	2.41288e+06	2.87489e+06
P18621	60S ribosomal protein L17 OS=Homo sapiens GN=RPL17 PE=1 SV=3 - [RL17_HUMAN]	3.91798e+06	9.16493e+06	6.956e+06	1.94552e+06
P02545	Prelamin-A/C OS=Homo sapiens GN=LMNA PE=1 SV=1 - [LMNA_HUMAN]	6.55727e+06	6.30162e+06	4.38988e+06	8.50522e+06
P18124	60S ribosomal protein L7 OS=Homo sapiens GN=RPL7 PE=1 SV=1 - [RL7_HUMAN]	4.12816e+06	4.18528e+06	3.114e+06	5.1176e+06
P46776	60S ribosomal protein L27a OS=Homo sapiens GN=RPL27A PE=1 SV=2 - [RL27A_HUMAN]	6.09557e+06	7.82415e+06	3.15205e+06	5.12243e+06
P28799	Granulins OS=Homo sapiens GN=GRN PE=1 SV=2 - [GRN_HUMAN]	8.89472e+06	7.96966e+06	1.20887e+07	1.18747e+07
P46781	40S ribosomal protein S9 OS=Homo sapiens GN=RPS9 PE=1 SV=3 - [RS9_HUMAN]	4.98952e+06	6.9598e+06	4.16648e+06	5.07103e+06
Q99623	Prohibitin-2 OS=Homo sapiens GN=PHB2 PE=1 SV=2 - [PHB2_HUMAN]	5.5243e+06	8.47139e+06	4.00143e+06	7.10696e+06
P0CG48	Polyubiquitin-C OS=Homo sapiens GN=UBC PE=1 SV=3 - [UBC_HUMAN]	6.60428e+06	5.85213e+06	3.59976e+06	1.25362e+07
Q96KK5	Histone H2A type 1-H OS=Homo sapiens GN=HIST1H2AH PE=1 SV=3 - [H2A1H_HUMAN]	1.55392e+07	8.88199e+06	3.76568e+06	1.62284e+07
P18077	60S ribosomal protein L35a OS=Homo sapiens GN=RPL35A PE=1 SV=2 - [RL35A_HUMAN]	3.52232e+06	4.46514e+06	2.2185e+06	3.27109e+06
P62906	60S ribosomal protein L10a OS=Homo sapiens GN=RPL10A PE=1 SV=2 - [RL10A_HUMAN]	8.67243e+06	6.99702e+06	2.45367e+06	4.8551e+06
P62750	60S ribosomal protein L23a OS=Homo sapiens GN=RPL23A PE=1 SV=1 - [RL23A_HUMAN]	6.52896e+06	8.75731e+06	5.24005e+06	6.37415e+06
P62280	40S ribosomal protein S11 OS=Homo sapiens GN=RPS11 PE=1 SV=3 - [RS11_HUMAN]	9.04447e+06	1.08464e+07	7.3182e+06	8.57621e+06
P67809	Nuclease-sensitive element-binding protein 1 OS=Homo sapiens GN=YBX1 PE=1 SV=3 - [YBOX1_HUMAN]	8.56359e+06	1.58516e+07	5.61323e+06	7.12112e+06
P22061	Protein-L-isoaspartate(D-aspartate) O-methyltransferase OS=Homo sapiens GN=PCMT1 PE=1 SV=4 - [PIMT_HUMAN]	0	4.51904e+06	0	0
P18085	ADP-ribosylation factor 4 OS=Homo sapiens GN=ARF4 PE=1 SV=3 - [ARF4_HUMAN]	5.07186e+06	3.35721e+06	2.80672e+06	3.90123e+06
Q9GZZ1	N-alpha-acetyltransferase 50 OS=Homo sapiens GN=NAA50 PE=1 SV=1 - [NAA50_HUMAN]	6.0153e+06	7.78262e+06	4.19554e+06	5.52929e+06
P83731	60S ribosomal protein L24 OS=Homo sapiens GN=RPL24 PE=1 SV=1 - [RL24_HUMAN]	5.97512e+06	5.89272e+06	4.3625e+06	5.96493e+06
O95487	Protein transport protein Sec24B OS=Homo sapiens GN=SEC24B PE=1 SV=2 - [SC24B_HUMAN]	0	4.62874e+07	3.1381e+07	0
P15880	40S ribosomal protein S2 OS=Homo sapiens GN=RPS2 PE=1 SV=2 - [RS2_HUMAN]	6.07878e+06	9.16366e+06	5.87253e+06	7.52142e+06
Q9H4K7	Mitochondrial ribosome-associated GTPase 2 OS=Homo sapiens GN=MTG2 PE=1 SV=1 - [MTG2_HUMAN]	3.72452e+06	5.74527e+06	2.92116e+06	3.05138e+06
P05141	ADP/ATP translocase 2 OS=Homo sapiens GN=SLC25A5 PE=1 SV=7 - [ADT2_HUMAN]	6.64742e+06	1.9598e+07	4.79353e+06	1.2177e+07
P10599	Thioredoxin OS=Homo sapiens GN=TXN PE=1 SV=3 - [THIO_HUMAN]	1.712e+06	3.28054e+06	2.70978e+06	3.15178e+06
P62266	40S ribosomal protein S23 OS=Homo sapiens GN=RPS23 PE=1 SV=3 - [RS23_HUMAN]	2.2027e+06	4.11031e+06	1.81907e+06	2.39849e+06
P19338	Nucleolin OS=Homo sapiens GN=NCL PE=1 SV=3 - [NUCL_HUMAN]	1.34089e+07	1.5164e+07	1.19688e+07	1.12933e+07
P61204	ADP-ribosylation factor 3 OS=Homo sapiens GN=ARF3 PE=1 SV=2 - [ARF3_HUMAN]	5.07186e+06	2.95361e+06	2.84224e+06	4.37431e+06
P35268	60S ribosomal protein L22 OS=Homo sapiens GN=RPL22 PE=1 SV=2 - [RL22_HUMAN]	2.09781e+06	3.45841e+06	2.8379e+06	3.88252e+06
P13645	Keratin, type I cytoskeletal 10 OS=Homo sapiens GN=KRT10 PE=1 SV=6 - [K1C10_HUMAN]	6.9816e+06	9.68447e+06	1.28049e+07	8.33501e+06
O95486	Protein transport protein Sec24A OS=Homo sapiens GN=SEC24A PE=1 SV=2 - [SC24A_HUMAN]	0	6.31262e+07	3.55602e+07	1.32539e+06
P30050	60S ribosomal protein L12 OS=Homo sapiens GN=RPL12 PE=1 SV=1 - [RL12_HUMAN]	0	2.93914e+06	0	0
Q02878	60S ribosomal protein L6 OS=Homo sapiens GN=RPL6 PE=1 SV=3 - [RL6_HUMAN]	3.57026e+06	5.91025e+06	3.26728e+06	3.63093e+06
P11940	Polyadenylate-binding protein 1 OS=Homo sapiens GN=PABPC1 PE=1 SV=2 - [PABP1_HUMAN]	1.03103e+07	1.633e+07	1.05938e+07	1.11991e+07
P68032	Actin, alpha cardiac muscle 1 OS=Homo sapiens GN=ACTC1 PE=1 SV=1 - [ACTC_HUMAN]	6.0068e+07	1.89406e+07	1.44234e+07	4.53286e+07
P35908	Keratin, type II cytoskeletal 2 epidermal OS=Homo sapiens GN=KRT2 PE=1 SV=2 - [K22E_HUMAN]	1.6711e+07	9.6173e+06	1.26687e+07	9.46378e+06
P25398	40S ribosomal protein S12 OS=Homo sapiens GN=RPS12 PE=1 SV=3 - [RS12_HUMAN]	0	5.0396e+06	0	2.17509e+06
P61353	60S ribosomal protein L27 OS=Homo sapiens GN=RPL27 PE=1 SV=2 - [RL27_HUMAN]	5.55358e+06	7.54132e+06	8.44169e+06	5.50739e+06
P62258	14-3-3 protein epsilon OS=Homo sapiens GN=YWHAE PE=1 SV=1 - [1433E_HUMAN]	4.27029e+06	5.54048e+06	1.93134e+06	3.3956e+06
O95382	Mitogen-activated protein kinase kinase kinase 6 OS=Homo sapiens GN=MAP3K6 PE=1 SV=3 - [M3K6_HUMAN]	1.88943e+07	2.65193e+07	1.83321e+07	2.28834e+07
P39023	60S ribosomal protein L3 OS=Homo sapiens GN=RPL3 PE=1 SV=2 - [RL3_HUMAN]	2.87546e+06	3.66997e+06	2.138e+06	3.66683e+06
P26373	60S ribosomal protein L13 OS=Homo sapiens GN=RPL13 PE=1 SV=4 - [RL13_HUMAN]	4.03864e+06	5.11724e+06	3.48415e+06	4.14437e+06
P46779	60S ribosomal protein L28 OS=Homo sapiens GN=RPL28 PE=1 SV=3 - [RL28_HUMAN]	2.72246e+06	3.46831e+06	2.11964e+06	3.05928e+06
O75531	Barrier-to-autointegration factor OS=Homo sapiens GN=BANF1 PE=1 SV=1 - [BAF_HUMAN]	2.83232e+06	0	0	1.32191e+06
Q9BV38	WD repeat-containing protein 18 OS=Homo sapiens GN=WDR18 PE=1 SV=2 - [WDR18_HUMAN]	3.0166e+06	1.14716e+07	5.19817e+06	4.74447e+06
P32119	Peroxiredoxin-2 OS=Homo sapiens GN=PRDX2 PE=1 SV=5 - [PRDX2_HUMAN]	2.39653e+07	1.53223e+07	1.37095e+07	1.32187e+07
P61962	DDB1- and CUL4-associated factor 7 OS=Homo sapiens GN=DCAF7 PE=1 SV=1 - [DCAF7_HUMAN]	0	8.38573e+06	3.66185e+06	0
P62424	60S ribosomal protein L7a OS=Homo sapiens GN=RPL7A PE=1 SV=2 - [RL7A_HUMAN]	4.10681e+06	5.90326e+06	2.85657e+06	3.76972e+06
P10412	Histone H1.4 OS=Homo sapiens GN=HIST1H1E PE=1 SV=2 - [H14_HUMAN]	8.75512e+06	8.43088e+06	6.64886e+06	7.97087e+06
P42766	60S ribosomal protein L35 OS=Homo sapiens GN=RPL35 PE=1 SV=2 - [RL35_HUMAN]	4.16367e+06	5.14974e+06	3.31368e+06	4.81238e+06
Q00610	Clathrin heavy chain 1 OS=Homo sapiens GN=CLTC PE=1 SV=5 - [CLH1_HUMAN]	4.70564e+06	1.02468e+07	7.092e+06	5.2347e+06
A0A075B6S2	Immunoglobulin kappa variable 2D-29 OS=Homo sapiens GN=IGKV2D-29 PE=3 SV=1 - [KVD29_HUMAN]	3.04333e+09	3.25168e+09	2.48359e+09	1.60853e+09
Q13263	Transcription intermediary factor 1-beta OS=Homo sapiens GN=TRIM28 PE=1 SV=5 - [TIF1B_HUMAN]	8.83109e+06	1.31333e+07	8.48712e+06	7.5601e+06
P68104	Elongation factor 1-alpha 1 OS=Homo sapiens GN=EEF1A1 PE=1 SV=1 - [EF1A1_HUMAN]	1.50136e+07	2.64188e+07	1.00583e+07	2.01931e+07
P62913	60S ribosomal protein L11 OS=Homo sapiens GN=RPL11 PE=1 SV=2 - [RL11_HUMAN]	5.38336e+06	7.77974e+06	7.35763e+06	6.90789e+06
O95816	BAG family molecular chaperone regulator 2 OS=Homo sapiens GN=BAG2 PE=1 SV=1 - [BAG2_HUMAN]	0	0	0	5.92248e+06
P84103	Serine/arginine-rich splicing factor 3 OS=Homo sapiens GN=SRSF3 PE=1 SV=1 - [SRSF3_HUMAN]	5.22502e+06	2.75362e+06	2.25238e+06	1.81165e+06
P62917	60S ribosomal protein L8 OS=Homo sapiens GN=RPL8 PE=1 SV=2 - [RL8_HUMAN]	3.95524e+06	7.43067e+06	3.1385e+06	4.59324e+06
A0A0J9YXY3	Protein TRBV6-2 (Fragment) OS=Homo sapiens GN=TRBV6-2 PE=4 SV=3 - [A0A0J9YXY3_HUMAN]	0	0	0	2.38297e+06
P08708	40S ribosomal protein S17 OS=Homo sapiens GN=RPS17 PE=1 SV=2 - [RS17_HUMAN]	4.83927e+06	1.02293e+07	0	0
P22626	Heterogeneous nuclear ribonucleoproteins A2/B1 OS=Homo sapiens GN=HNRNPA2B1 PE=1 SV=2 - [ROA2_HUMAN]	6.52046e+06	7.67237e+06	3.94984e+06	6.7994e+06
P27635	60S ribosomal protein L10 OS=Homo sapiens GN=RPL10 PE=1 SV=4 - [RL10_HUMAN]	4.56485e+06	5.01634e+06	2.93662e+06	3.56051e+06
P25705	ATP synthase subunit alpha, mitochondrial OS=Homo sapiens GN=ATP5A1 PE=1 SV=1 - [ATPA_HUMAN]	3.46065e+06	5.21985e+06	3.16744e+06	5.51481e+06
Q96HS1	Serine/threonine-protein phosphatase PGAM5, mitochondrial OS=Homo sapiens GN=PGAM5 PE=1 SV=2 - [PGAM5_HUMAN]	0	5.70429e+06	2.28761e+06	1.54983e+06
P12236	ADP/ATP translocase 3 OS=Homo sapiens GN=SLC25A6 PE=1 SV=4 - [ADT3_HUMAN]	6.64742e+06	1.9598e+07	4.79353e+06	1.2177e+07
Q8IZL8	Proline-, glutamic acid- and leucine-rich protein 1 OS=Homo sapiens GN=PELP1 PE=1 SV=2 - [PELP1_HUMAN]	5.42046e+06	9.89473e+06	5.60558e+06	5.60511e+06
P42677	40S ribosomal protein S27 OS=Homo sapiens GN=RPS27 PE=1 SV=3 - [RS27_HUMAN]	0	7.5011e+06	1.97619e+06	5.15916e+06
P16403	Histone H1.2 OS=Homo sapiens GN=HIST1H1C PE=1 SV=2 - [H12_HUMAN]	1.27237e+07	8.43088e+06	6.64886e+06	7.78442e+06
P36578	60S ribosomal protein L4 OS=Homo sapiens GN=RPL4 PE=1 SV=5 - [RL4_HUMAN]	5.52879e+06	5.65807e+06	4.15861e+06	5.12147e+06
P62851	40S ribosomal protein S25 OS=Homo sapiens GN=RPS25 PE=1 SV=1 - [RS25_HUMAN]	5361129	5.46744e+06	3.63785e+06	4.43841e+06
P63104	14-3-3 protein zeta/delta OS=Homo sapiens GN=YWHAZ PE=1 SV=1 - [1433Z_HUMAN]	3.87172e+06	5.10662e+06	2.16941e+06	3.02371e+06
P31943	Heterogeneous nuclear ribonucleoprotein H OS=Homo sapiens GN=HNRNPH1 PE=1 SV=4 - [HNRH1_HUMAN]	6.42943e+06	7.74848e+06	6.01587e+06	5.36631e+06
P62854	40S ribosomal protein S26 OS=Homo sapiens GN=RPS26 PE=1 SV=3 - [RS26_HUMAN]	0	4769351	0	3.74987e+06
Q07955	Serine/arginine-rich splicing factor 1 OS=Homo sapiens GN=SRSF1 PE=1 SV=2 - [SRSF1_HUMAN]	2.4616e+06	4.79793e+06	2.46208e+06	3.57173e+06
P06576	ATP synthase subunit beta, mitochondrial OS=Homo sapiens GN=ATP5B PE=1 SV=3 - [ATPB_HUMAN]	2.95478e+06	4.95319e+06	0	2.90445e+06
P02675	Fibrinogen beta chain OS=Homo sapiens GN=FGB PE=1 SV=2 - [FIBB_HUMAN]	1.01899e+08	1.05545e+07	1.49858e+06	4.23513e+06
Q5TEC6	Histone H3 OS=Homo sapiens GN=HIST2H3PS2 PE=1 SV=1 - [Q5TEC6_HUMAN]	5.49681e+07	6.80185e+06	3.45333e+06	2.83537e+07
Q6P5R6	60S ribosomal protein L22-like 1 OS=Homo sapiens GN=RPL22L1 PE=1 SV=2 - [RL22L_HUMAN]	1.33897e+06	1.67693e+06	0	0
Q9P035	Very-long-chain (3R)-3-hydroxyacyl-CoA dehydratase 3 OS=Homo sapiens GN=HACD3 PE=1 SV=2 - [HACD3_HUMAN]	4.35281e+06	4.86179e+06	2.9815e+06	5.05587e+06
P10809	60 kDa heat shock protein, mitochondrial OS=Homo sapiens GN=HSPD1 PE=1 SV=2 - [CH60_HUMAN]	4.18366e+06	6.97739e+06	2.48608e+06	4.8093e+06
P08238	Heat shock protein HSP 90-beta OS=Homo sapiens GN=HSP90AB1 PE=1 SV=4 - [HS90B_HUMAN]	4.37878e+06	4.98582e+06	3.03322e+06	9.43818e+06
P39019	40S ribosomal protein S19 OS=Homo sapiens GN=RPS19 PE=1 SV=2 - [RS19_HUMAN]	3.82344e+06	6.06083e+06	0	0
P60660	Myosin light polypeptide 6 OS=Homo sapiens GN=MYL6 PE=1 SV=2 - [MYL6_HUMAN]	1.89158e+06	0	1.56294e+06	0
Q96K49	Transmembrane protein 87B OS=Homo sapiens GN=TMEM87B PE=1 SV=1 - [TM87B_HUMAN]	1.78956e+07	2.95943e+07	13011789	1.95199e+07
O43708	Maleylacetoacetate isomerase OS=Homo sapiens GN=GSTZ1 PE=1 SV=3 - [MAAI_HUMAN]	5.06168e+06	0	1.27891e+06	3.43049e+06
P01834	Ig kappa chain C region OS=Homo sapiens GN=IGKC PE=1 SV=1 - [IGKC_HUMAN]	0	1.14842e+06	0	0
O60506	Heterogeneous nuclear ribonucleoprotein Q OS=Homo sapiens GN=SYNCRIP PE=1 SV=2 - [HNRPQ_HUMAN]	7.3323e+06	7.91014e+06	5.46772e+06	6.74147e+06
P26599	Polypyrimidine tract-binding protein 1 OS=Homo sapiens GN=PTBP1 PE=1 SV=1 - [PTBP1_HUMAN]	4.08488e+06	2.62425e+06	2.11103e+06	3.55471e+06
P62826	GTP-binding nuclear protein Ran OS=Homo sapiens GN=RAN PE=1 SV=3 - [RAN_HUMAN]	2.52012e+06	2.15293e+06	1.33933e+06	2.03275e+06
Q16629	Serine/arginine-rich splicing factor 7 OS=Homo sapiens GN=SRSF7 PE=1 SV=1 - [SRSF7_HUMAN]	5.91787e+06	7.70991e+06	4.60108e+06	2.81045e+06
P62244	40S ribosomal protein S15a OS=Homo sapiens GN=RPS15A PE=1 SV=2 - [RS15A_HUMAN]	4.61245e+06	5.89034e+06	2.35431e+06	3.78081e+06
P61313	60S ribosomal protein L15 OS=Homo sapiens GN=RPL15 PE=1 SV=2 - [RL15_HUMAN]	2.23176e+06	3.10154e+06	0	2117544
P05388	60S acidic ribosomal protein P0 OS=Homo sapiens GN=RPLP0 PE=1 SV=1 - [RLA0_HUMAN]	2.97242e+06	6.83662e+06	0	1.73565e+06
P09651	Heterogeneous nuclear ribonucleoprotein A1 OS=Homo sapiens GN=HNRNPA1 PE=1 SV=5 - [ROA1_HUMAN]	4.97818e+06	4.29717e+06	2.53786e+06	4.76481e+06
P62857	40S ribosomal protein S28 OS=Homo sapiens GN=RPS28 PE=1 SV=1 - [RS28_HUMAN]	0	0	0	2.44416e+06
O60884	DnaJ homolog subfamily A member 2 OS=Homo sapiens GN=DNAJA2 PE=1 SV=1 - [DNJA2_HUMAN]	0	0	0	2.82549e+06
P68431	Histone H3.1 OS=Homo sapiens GN=HIST1H3A PE=1 SV=2 - [H31_HUMAN]	5.49681e+07	7.84065e+06	3.83629e+06	4.52185e+07
P51571	Translocon-associated protein subunit delta OS=Homo sapiens GN=SSR4 PE=1 SV=1 - [SSRD_HUMAN]	0	0	0	1.98815e+06
Q00839	Heterogeneous nuclear ribonucleoprotein U OS=Homo sapiens GN=HNRNPU PE=1 SV=6 - [HNRPU_HUMAN]	1.14798e+07	1.0899e+07	7.70585e+06	9.70419e+06
Q9Y2W1	Thyroid hormone receptor-associated protein 3 OS=Homo sapiens GN=THRAP3 PE=1 SV=2 - [TR150_HUMAN]	1.86511e+06	6.08931e+06	4.20796e+06	3.95225e+06
Q13310	Polyadenylate-binding protein 4 OS=Homo sapiens GN=PABPC4 PE=1 SV=1 - [PABP4_HUMAN]	5.08491e+06	1.04914e+07	6.85635e+06	8.15742e+06
P83881	60S ribosomal protein L36a OS=Homo sapiens GN=RPL36A PE=1 SV=2 - [RL36A_HUMAN]	2.68675e+06	5.26138e+06	3.73048e+06	3.36624e+06
P46782	40S ribosomal protein S5 OS=Homo sapiens GN=RPS5 PE=1 SV=4 - [RS5_HUMAN]	3.62764e+06	5.60531e+06	1.22299e+06	2.56387e+06
Q12905	Interleukin enhancer-binding factor 2 OS=Homo sapiens GN=ILF2 PE=1 SV=2 - [ILF2_HUMAN]	3.3248e+06	3.83091e+06	0	2.99015e+06
P69905	Hemoglobin subunit alpha OS=Homo sapiens GN=HBA1 PE=1 SV=2 - [HBA_HUMAN]	0	0	2.57405e+06	0
P50914	60S ribosomal protein L14 OS=Homo sapiens GN=RPL14 PE=1 SV=4 - [RL14_HUMAN]	3.14969e+06	3.46482e+06	1.71042e+06	7.96829e+06
P84098	60S ribosomal protein L19 OS=Homo sapiens GN=RPL19 PE=1 SV=1 - [RL19_HUMAN]	5.04829e+06	4.25469e+06	3.73263e+06	3.38686e+06
Q9NXF1	Testis-expressed sequence 10 protein OS=Homo sapiens GN=TEX10 PE=1 SV=2 - [TEX10_HUMAN]	0	5.00514e+06	3.59759e+06	3.06693e+06
P62318	Small nuclear ribonucleoprotein Sm D3 OS=Homo sapiens GN=SNRPD3 PE=1 SV=1 - [SMD3_HUMAN]	2.33901e+06	2.04508e+06	0	1.36446e+06
P07900	Heat shock protein HSP 90-alpha OS=Homo sapiens GN=HSP90AA1 PE=1 SV=5 - [HS90A_HUMAN]	4.37878e+06	4.98582e+06	3.03322e+06	7.60694e+06
P30793	GTP cyclohydrolase 1 OS=Homo sapiens GN=GCH1 PE=1 SV=1 - [GCH1_HUMAN]	2.30737e+06	3.13355e+06	0	1.16621e+06
P16989	Y-box-binding protein 3 OS=Homo sapiens GN=YBX3 PE=1 SV=4 - [YBOX3_HUMAN]	7012108	1.01074e+07	4.55088e+06	5.53891e+06
Q02543	60S ribosomal protein L18a OS=Homo sapiens GN=RPL18A PE=1 SV=2 - [RL18A_HUMAN]	2.16412e+06	0	1.5199e+06	1.57118e+06
P02533	Keratin, type I cytoskeletal 14 OS=Homo sapiens GN=KRT14 PE=1 SV=4 - [K1C14_HUMAN]	6.74404e+06	9.85292e+06	4.31685e+06	9.1463e+06
P13647	Keratin, type II cytoskeletal 5 OS=Homo sapiens GN=KRT5 PE=1 SV=3 - [K2C5_HUMAN]	1.42457e+07	1.2435e+07	7.65461e+06	7.67552e+06
Q9Y4W2	Ribosomal biogenesis protein LAS1L OS=Homo sapiens GN=LAS1L PE=1 SV=2 - [LAS1L_HUMAN]	2.03157e+06	5.118e+06	3.09124e+06	1.38448e+06
P06753	Tropomyosin alpha-3 chain OS=Homo sapiens GN=TPM3 PE=1 SV=2 - [TPM3_HUMAN]	2.73044e+06	5.21869e+06	3.87836e+06	3.41216e+06
P46778	60S ribosomal protein L21 OS=Homo sapiens GN=RPL21 PE=1 SV=2 - [RL21_HUMAN]	5.38752e+06	3.58732e+06	0	0
P78347	General transcription factor II-I OS=Homo sapiens GN=GTF2I PE=1 SV=2 - [GTF2I_HUMAN]	2664309	5.6546e+06	2.41212e+06	4.85181e+06
Q07021	Complement component 1 Q subcomponent-binding protein, mitochondrial OS=Homo sapiens GN=C1QBP PE=1 SV=1 - [C1QBP_HUMAN]	1.96872e+06	1.60066e+06	1.14496e+06	1.87221e+06
P16401	Histone H1.5 OS=Homo sapiens GN=HIST1H1B PE=1 SV=3 - [H15_HUMAN]	2.93922e+06	3.94125e+06	0	3.02144e+06
Q00325	Phosphate carrier protein, mitochondrial OS=Homo sapiens GN=SLC25A3 PE=1 SV=2 - [MPCP_HUMAN]	6.07172e+06	7.8e+06	8.49084e+06	7.21196e+06
P52597	Heterogeneous nuclear ribonucleoprotein F OS=Homo sapiens GN=HNRNPF PE=1 SV=3 - [HNRPF_HUMAN]	3.81215e+06	6.55236e+06	5.21698e+06	4.53628e+06
P06312	Immunoglobulin kappa variable 4-1 OS=Homo sapiens GN=IGKV4-1 PE=1 SV=1 - [KV401_HUMAN]	87756683	1.99892e+08	1.34167e+07	2.12959e+07
P14866	Heterogeneous nuclear ribonucleoprotein L OS=Homo sapiens GN=HNRNPL PE=1 SV=2 - [HNRPL_HUMAN]	4639692	3.4497e+06	2.34436e+06	3.88696e+06
Q07020	60S ribosomal protein L18 OS=Homo sapiens GN=RPL18 PE=1 SV=2 - [RL18_HUMAN]	4.13117e+06	4.62204e+06	3126230	4.42191e+06
Q09666	Neuroblast differentiation-associated protein AHNAK OS=Homo sapiens GN=AHNAK PE=1 SV=2 - [AHNK_HUMAN]	4.7445e+06	3.68123e+06	3.4179e+06	3.16877e+06
P42166	Lamina-associated polypeptide 2, isoform alpha OS=Homo sapiens GN=TMPO PE=1 SV=2 - [LAP2A_HUMAN]	4.52468e+06	0	0	3.18786e+06
P02679	Fibrinogen gamma chain OS=Homo sapiens GN=FGG PE=1 SV=3 - [FIBG_HUMAN]	9.32261e+07	1.08292e+07	2.58607e+06	4.19379e+06
P17844	Probable ATP-dependent RNA helicase DDX5 OS=Homo sapiens GN=DDX5 PE=1 SV=1 - [DDX5_HUMAN]	2.98569e+06	3.32121e+06	2.30096e+06	1.83304e+06
Q92598	Heat shock protein 105 kDa OS=Homo sapiens GN=HSPH1 PE=1 SV=1 - [HS105_HUMAN]	0	0	1.03541e+06	3.56934e+06
Q9H270	Vacuolar protein sorting-associated protein 11 homolog OS=Homo sapiens GN=VPS11 PE=1 SV=1 - [VPS11_HUMAN]	2.30161e+06	3.74991e+06	1.87897e+06	2.39541e+06
Q7Z406	Myosin-14 OS=Homo sapiens GN=MYH14 PE=1 SV=2 - [MYH14_HUMAN]	9.20361e+06	5.93364e+06	7.99209e+06	1.00321e+07
P62847	40S ribosomal protein S24 OS=Homo sapiens GN=RPS24 PE=1 SV=1 - [RS24_HUMAN]	0	3.15536e+06	0	0
P62899	60S ribosomal protein L31 OS=Homo sapiens GN=RPL31 PE=1 SV=1 - [RL31_HUMAN]	2.03513e+06	2.71504e+06	0	1.64397e+06
Q15436	Protein transport protein Sec23A OS=Homo sapiens GN=SEC23A PE=1 SV=2 - [SC23A_HUMAN]	0	9.27741e+07	4.79248e+07	4.68289e+07
P52272	Heterogeneous nuclear ribonucleoprotein M OS=Homo sapiens GN=HNRNPM PE=1 SV=3 - [HNRPM_HUMAN]	0	1.07652e+06	0	2.90818e+06
P62937	Peptidyl-prolyl cis-trans isomerase A OS=Homo sapiens GN=PPIA PE=1 SV=2 - [PPIA_HUMAN]	3.13125e+06	5.44515e+06	2.09807e+06	2.68428e+06
P62753	40S ribosomal protein S6 OS=Homo sapiens GN=RPS6 PE=1 SV=1 - [RS6_HUMAN]	8260128	5.23061e+06	6.94383e+06	5.17856e+06
P48729	Casein kinase I isoform alpha OS=Homo sapiens GN=CSNK1A1 PE=1 SV=2 - [KC1A_HUMAN]	0	2.08063e+06	3.10151e+06	0
H0YIN7	Uncharacterized protein (Fragment) OS=Homo sapiens PE=4 SV=2 - [H0YIN7_HUMAN]	1.60337e+06	0	0	0
P14618	Pyruvate kinase PKM OS=Homo sapiens GN=PKM PE=1 SV=4 - [KPYM_HUMAN]	2.05171e+06	2.67292e+06	2.03976e+06	2.20759e+06
O43390	Heterogeneous nuclear ribonucleoprotein R OS=Homo sapiens GN=HNRNPR PE=1 SV=1 - [HNRPR_HUMAN]	3.90207e+06	5.16815e+06	2.45517e+06	3.76527e+06
P31948	Stress-induced-phosphoprotein 1 OS=Homo sapiens GN=STIP1 PE=1 SV=1 - [STIP1_HUMAN]	0	0	0	2.93062e+06
B2RXH8	Heterogeneous nuclear ribonucleoprotein C-like 2 OS=Homo sapiens GN=HNRNPCL2 PE=1 SV=1 - [HNRC2_HUMAN]	3.87063e+06	1.95548e+06	0	4.53552e+06
P12956	X-ray repair cross-complementing protein 6 OS=Homo sapiens GN=XRCC6 PE=1 SV=2 - [XRCC6_HUMAN]	3.61359e+06	2.50029e+06	1.87079e+06	3.33185e+06
Q5SY16	Polynucleotide 5'-hydroxyl-kinase NOL9 OS=Homo sapiens GN=NOL9 PE=1 SV=1 - [NOL9_HUMAN]	0	2.101e+06	1.95599e+06	1.29263e+06
P35580	Myosin-10 OS=Homo sapiens GN=MYH10 PE=1 SV=3 - [MYH10_HUMAN]	1.03429e+07	6.77451e+06	7.28126e+06	1.00855e+07
Q9Y265	RuvB-like 1 OS=Homo sapiens GN=RUVBL1 PE=1 SV=1 - [RUVB1_HUMAN]	0	2.38148e+06	0	1.68186e+06
P62910	60S ribosomal protein L32 OS=Homo sapiens GN=RPL32 PE=1 SV=2 - [RL32_HUMAN]	0	0	1.31242e+06	1.77601e+06
A0A0A0MS14	Immunoglobulin heavy variable 1-45 OS=Homo sapiens GN=IGHV1-45 PE=3 SV=1 - [HV145_HUMAN]	8.91869e+06	8.22505e+06	6.14034e+06	4.98519e+06
A0A0J9YX35	Uncharacterized protein (Fragment) OS=Homo sapiens PE=1 SV=1 - [A0A0J9YX35_HUMAN]	0	5.08846e+06	0	3.62374e+06
P40429	60S ribosomal protein L13a OS=Homo sapiens GN=RPL13A PE=1 SV=2 - [RL13A_HUMAN]	4.10399e+06	2.83448e+06	3.65077e+06	3.26711e+06
P13010	X-ray repair cross-complementing protein 5 OS=Homo sapiens GN=XRCC5 PE=1 SV=3 - [XRCC5_HUMAN]	2.85101e+06	0	0	2.13901e+06
A0A0B4J1Y9	Immunoglobulin heavy variable 3-72 OS=Homo sapiens GN=IGHV3-72 PE=3 SV=1 - [HV372_HUMAN]	0	0	5.67806e+06	0
Q8WWF3	Serine-rich single-pass membrane protein 1 OS=Homo sapiens GN=SSMEM1 PE=2 SV=1 - [SSMM1_HUMAN]	544634	0	0	0
Q13151	Heterogeneous nuclear ribonucleoprotein A0 OS=Homo sapiens GN=HNRNPA0 PE=1 SV=1 - [ROA0_HUMAN]	9.19309e+06	7.67237e+06	3.94984e+06	3.88835e+06
P11166	Solute carrier family 2, facilitated glucose transporter member 1 OS=Homo sapiens GN=SLC2A1 PE=1 SV=2 - [GTR1_HUMAN]	4.18478e+06	5.27329e+06	1.02146e+07	3.35698e+06
Q86U42	Polyadenylate-binding protein 2 OS=Homo sapiens GN=PABPN1 PE=1 SV=3 - [PABP2_HUMAN]	3.37635e+06	4.71098e+06	1.73673e+06	2.52376e+06
P01624	Immunoglobulin kappa variable 3-15 OS=Homo sapiens GN=IGKV3-15 PE=1 SV=2 - [KV315_HUMAN]	5.12517e+06	4.28362e+06	2.96729e+06	4.13069e+06
Q92535	Phosphatidylinositol N-acetylglucosaminyltransferase subunit C OS=Homo sapiens GN=PIGC PE=2 SV=1 - [PIGC_HUMAN]	0	0	7.77454e+06	0
P49207	60S ribosomal protein L34 OS=Homo sapiens GN=RPL34 PE=1 SV=3 - [RL34_HUMAN]	0	1.83913e+06	0	0
Q9UNL2	Translocon-associated protein subunit gamma OS=Homo sapiens GN=SSR3 PE=1 SV=1 - [SSRG_HUMAN]	0	0	0	1.25284e+06
P40939	Trifunctional enzyme subunit alpha, mitochondrial OS=Homo sapiens GN=HADHA PE=1 SV=2 - [ECHA_HUMAN]	0	1.13096e+06	0	1.53569e+06
A6NHL2	Tubulin alpha chain-like 3 OS=Homo sapiens GN=TUBAL3 PE=1 SV=2 - [TBAL3_HUMAN]	7.36084e+06	7.56431e+06	5.26367e+06	7220292
Q96CK0	Zinc finger protein 653 OS=Homo sapiens GN=ZNF653 PE=1 SV=1 - [ZN653_HUMAN]	0	0	0	3.3373e+06
O00571	ATP-dependent RNA helicase DDX3X OS=Homo sapiens GN=DDX3X PE=1 SV=3 - [DDX3X_HUMAN]	2.50697e+06	2.21324e+06	2.34684e+06	800991
P36542	ATP synthase subunit gamma, mitochondrial OS=Homo sapiens GN=ATP5C1 PE=1 SV=1 - [ATPG_HUMAN]	0	1.87378e+06	0	2.52745e+06
P01709	Immunoglobulin lambda variable 2-8 OS=Homo sapiens GN=IGLV2-8 PE=1 SV=2 - [LV208_HUMAN]	0	2.27594e+06	0	0
P13639	Elongation factor 2 OS=Homo sapiens GN=EEF2 PE=1 SV=4 - [EF2_HUMAN]	0	1.21183e+06	994753	1.00448e+06
Q07666	KH domain-containing, RNA-binding, signal transduction-associated protein 1 OS=Homo sapiens GN=KHDRBS1 PE=1 SV=1 - [KHDR1_HUMAN]	3.97639e+06	3.21654e+06	2.07024e+06	3.39669e+06
Q96E39	RNA binding motif protein, X-linked-like-1 OS=Homo sapiens GN=RBMXL1 PE=1 SV=1 - [RMXL1_HUMAN]	0	0	0	1.56078e+06
Q8NC51	Plasminogen activator inhibitor 1 RNA-binding protein OS=Homo sapiens GN=SERBP1 PE=1 SV=2 - [PAIRB_HUMAN]	0	1.97694e+06	0	1.47276e+06
P02042	Hemoglobin subunit delta OS=Homo sapiens GN=HBD PE=1 SV=2 - [HBD_HUMAN]	0	0	3.19841e+06	0
P04843	Dolichyl-diphosphooligosaccharide--protein glycosyltransferase subunit 1 OS=Homo sapiens GN=RPN1 PE=1 SV=1 - [RPN1_HUMAN]	687604	0	0	1.47621e+06
Q9UL15	BAG family molecular chaperone regulator 5 OS=Homo sapiens GN=BAG5 PE=1 SV=1 - [BAG5_HUMAN]	0	0	0	1.39375e+06
P12268	Inosine-5'-monophosphate dehydrogenase 2 OS=Homo sapiens GN=IMPDH2 PE=1 SV=2 - [IMDH2_HUMAN]	0	1.96405e+06	1.49264e+06	2.17201e+06
P01742	Immunoglobulin heavy variable 1-69 OS=Homo sapiens GN=IGHV1-69 PE=1 SV=2 - [HV169_HUMAN]	6.97817e+07	0	0	0
Q12906	Interleukin enhancer-binding factor 3 OS=Homo sapiens GN=ILF3 PE=1 SV=3 - [ILF3_HUMAN]	2.98899e+06	4.21804e+06	2.5928e+06	2.41521e+06
P56470	Galectin-4 OS=Homo sapiens GN=LGALS4 PE=1 SV=1 - [LEG4_HUMAN]	1.71274e+06	2.66694e+06	1.57972e+06	2.18778e+06
P36957	Dihydrolipoyllysine-residue succinyltransferase component of 2-oxoglutarate dehydrogenase complex, mitochondrial OS=Homo sapiens GN=DLST PE=1 SV=4 - [ODO2_HUMAN]	0	3.62945e+06	0	1.87237e+06
Q9NZ01	Very-long-chain enoyl-CoA reductase OS=Homo sapiens GN=TECR PE=1 SV=1 - [TECR_HUMAN]	0	2.21759e+06	0	1.43157e+06
P61026	Ras-related protein Rab-10 OS=Homo sapiens GN=RAB10 PE=1 SV=1 - [RAB10_HUMAN]	0	0	0	2.08089e+06
P81605	Dermcidin OS=Homo sapiens GN=DCD PE=1 SV=2 - [DCD_HUMAN]	0	0	189800	0
P46783	40S ribosomal protein S10 OS=Homo sapiens GN=RPS10 PE=1 SV=1 - [RS10_HUMAN]	2.0011e+06	2.43808e+06	0	759353
Q9P1T7	MyoD family inhibitor domain-containing protein OS=Homo sapiens GN=MDFIC PE=1 SV=2 - [MDFIC_HUMAN]	0	0	3.22293e+07	0
P26641	Elongation factor 1-gamma OS=Homo sapiens GN=EEF1G PE=1 SV=3 - [EF1G_HUMAN]	1.23764e+06	1.26518e+06	0	1.03941e+06
Q96AG4	Leucine-rich repeat-containing protein 59 OS=Homo sapiens GN=LRRC59 PE=1 SV=1 - [LRC59_HUMAN]	0	2.89581e+06	0	0
Q9NU22	Midasin OS=Homo sapiens GN=MDN1 PE=1 SV=2 - [MDN1_HUMAN]	1.44902e+06	3.89077e+06	2.00593e+06	2.17454e+06
P31689	DnaJ homolog subfamily A member 1 OS=Homo sapiens GN=DNAJA1 PE=1 SV=2 - [DNJA1_HUMAN]	0	0	0	1.19986e+06
P02751	Fibronectin OS=Homo sapiens GN=FN1 PE=1 SV=4 - [FINC_HUMAN]	7.85145e+06	0	0	0
P85299	Proline-rich protein 5 OS=Homo sapiens GN=PRR5 PE=1 SV=1 - [PRR5_HUMAN]	0	8.87058e+06	0	7.10639e+06
P51991	Heterogeneous nuclear ribonucleoprotein A3 OS=Homo sapiens GN=HNRNPA3 PE=1 SV=2 - [ROA3_HUMAN]	6.55602e+06	5.40612e+06	3.94984e+06	9.42415e+06
Q63HN1	Putative protein FAM205B OS=Homo sapiens GN=FAM205BP PE=5 SV=1 - [F205B_HUMAN]	0	0	0	8.12205e+07
P45880	Voltage-dependent anion-selective channel protein 2 OS=Homo sapiens GN=VDAC2 PE=1 SV=2 - [VDAC2_HUMAN]	1.71238e+06	0	0	0
Q9NX63	MICOS complex subunit MIC19 OS=Homo sapiens GN=CHCHD3 PE=1 SV=1 - [MIC19_HUMAN]	0	0	0	0
Q9UMQ6	Calpain-11 OS=Homo sapiens GN=CAPN11 PE=2 SV=2 - [CAN11_HUMAN]	0	0	0	0
Q99729	Heterogeneous nuclear ribonucleoprotein A/B OS=Homo sapiens GN=HNRNPAB PE=1 SV=2 - [ROAA_HUMAN]	0	0	0	621804
Q86YZ3	Hornerin OS=Homo sapiens GN=HRNR PE=1 SV=2 - [HORN_HUMAN]	248029	894741	578262	0
B9A064	Immunoglobulin lambda-like polypeptide 5 OS=Homo sapiens GN=IGLL5 PE=2 SV=2 - [IGLL5_HUMAN]	5.7333e+06	1.58479e+07	4.21173e+06	9.91792e+06
P22087	rRNA 2'-O-methyltransferase fibrillarin OS=Homo sapiens GN=FBL PE=1 SV=2 - [FBRL_HUMAN]	0	0	0	2.38249e+06
Q9BZV3	Interphotoreceptor matrix proteoglycan 2 OS=Homo sapiens GN=IMPG2 PE=1 SV=3 - [IMPG2_HUMAN]	0	0	0	3.3373e+06
O15169	Axin-1 OS=Homo sapiens GN=AXIN1 PE=1 SV=2 - [AXIN1_HUMAN]	0	0	0	412173702
Q13643	Four and a half LIM domains protein 3 OS=Homo sapiens GN=FHL3 PE=1 SV=4 - [FHL3_HUMAN]	706964	884136	0	0
Q15366	Poly(rC)-binding protein 2 OS=Homo sapiens GN=PCBP2 PE=1 SV=1 - [PCBP2_HUMAN]	2.68009e+06	4.34779e+06	0	2.06128e+06
O94905	Erlin-2 OS=Homo sapiens GN=ERLIN2 PE=1 SV=1 - [ERLN2_HUMAN]	0	0	0	0
Q01844	RNA-binding protein EWS OS=Homo sapiens GN=EWSR1 PE=1 SV=1 - [EWS_HUMAN]	2.87648e+06	3.54129e+06	0	1.95428e+06
P47755	F-actin-capping protein subunit alpha-2 OS=Homo sapiens GN=CAPZA2 PE=1 SV=3 - [CAZA2_HUMAN]	0	0	0	550402
P11387	DNA topoisomerase 1 OS=Homo sapiens GN=TOP1 PE=1 SV=2 - [TOP1_HUMAN]	937751	0	0	2.74224e+06
A6NMY6	Putative annexin A2-like protein OS=Homo sapiens GN=ANXA2P2 PE=5 SV=2 - [AXA2L_HUMAN]	0	0	0	1.92576e+06
P27824	Calnexin OS=Homo sapiens GN=CANX PE=1 SV=2 - [CALX_HUMAN]	0	0	0	2.86504e+06
P62195	26S protease regulatory subunit 8 OS=Homo sapiens GN=PSMC5 PE=1 SV=1 - [PRS8_HUMAN]	0	0	0	669952
Q9ULH0	Kinase D-interacting substrate of 220 kDa OS=Homo sapiens GN=KIDINS220 PE=1 SV=3 - [KDIS_HUMAN]	0	2.14079e+06	0	0
P11488	Guanine nucleotide-binding protein G(t) subunit alpha-1 OS=Homo sapiens GN=GNAT1 PE=1 SV=5 - [GNAT1_HUMAN]	0	0	0	1.92561e+06
P24539	ATP synthase F(0) complex subunit B1, mitochondrial OS=Homo sapiens GN=ATP5F1 PE=1 SV=2 - [AT5F1_HUMAN]	0	1.2945e+06	0	0
Q14624	Inter-alpha-trypsin inhibitor heavy chain H4 OS=Homo sapiens GN=ITIH4 PE=1 SV=4 - [ITIH4_HUMAN]	2.7054e+06	3.27396e+06	1.84726e+06	1.99288e+06
Q9UKM9	RNA-binding protein Raly OS=Homo sapiens GN=RALY PE=1 SV=1 - [RALY_HUMAN]	0	0	0	719930
Q9NWB6	Arginine and glutamate-rich protein 1 OS=Homo sapiens GN=ARGLU1 PE=1 SV=1 - [ARGL1_HUMAN]	0	0	0	1.16272e+06
P14678	Small nuclear ribonucleoprotein-associated proteins B and B' OS=Homo sapiens GN=SNRPB PE=1 SV=2 - [RSMB_HUMAN]	0	1.6326e+06	0	0
O43143	Pre-mRNA-splicing factor ATP-dependent RNA helicase DHX15 OS=Homo sapiens GN=DHX15 PE=1 SV=2 - [DHX15_HUMAN]	1.5446e+06	1.49545e+06	0	1.31724e+06
Q8IYU2	E3 ubiquitin-protein ligase HACE1 OS=Homo sapiens GN=HACE1 PE=1 SV=2 - [HACE1_HUMAN]	2.31687e+06	0	0	2.32891e+06
Q3ZCQ8	Mitochondrial import inner membrane translocase subunit TIM50 OS=Homo sapiens GN=TIMM50 PE=1 SV=2 - [TIM50_HUMAN]	0	0	0	421270
O15427	Monocarboxylate transporter 4 OS=Homo sapiens GN=SLC16A3 PE=1 SV=1 - [MOT4_HUMAN]	0	0	0	688949
P01859	Ig gamma-2 chain C region OS=Homo sapiens GN=IGHG2 PE=1 SV=2 - [IGHG2_HUMAN]	1.84931e+07	2.20772e+07	1.71702e+07	0
Q15717	ELAV-like protein 1 OS=Homo sapiens GN=ELAVL1 PE=1 SV=2 - [ELAV1_HUMAN]	0	0	0	931216
P20700	Lamin-B1 OS=Homo sapiens GN=LMNB1 PE=1 SV=2 - [LMNB1_HUMAN]	0	0	0	4.51738e+06
Q8N423	Leukocyte immunoglobulin-like receptor subfamily B member 2 OS=Homo sapiens GN=LILRB2 PE=1 SV=4 - [LIRB2_HUMAN]	0	0	0	0
P00739	Haptoglobin-related protein OS=Homo sapiens GN=HPR PE=2 SV=2 - [HPTR_HUMAN]	2.56994e+06	0	0	0
P51114	Fragile X mental retardation syndrome-related protein 1 OS=Homo sapiens GN=FXR1 PE=1 SV=3 - [FXR1_HUMAN]	2.41281e+06	0	2.42226e+06	2.46737e+06
Q8WUH2	Transforming growth factor-beta receptor-associated protein 1 OS=Homo sapiens GN=TGFBRAP1 PE=1 SV=1 - [TGFA1_HUMAN]	1.30343e+06	1.77855e+06	0	1.45702e+06
Q96PK6	RNA-binding protein 14 OS=Homo sapiens GN=RBM14 PE=1 SV=2 - [RBM14_HUMAN]	0	0	1.16056e+06	0
Q06787	Synaptic functional regulator FMR1 OS=Homo sapiens GN=FMR1 PE=1 SV=1 - [FMR1_HUMAN]	2.47219e+06	2.01765e+06	2.42226e+06	2.46737e+06
P43243	Matrin-3 OS=Homo sapiens GN=MATR3 PE=1 SV=2 - [MATR3_HUMAN]	0	779723	0	2.0384e+06
Q9BUJ2	Heterogeneous nuclear ribonucleoprotein U-like protein 1 OS=Homo sapiens GN=HNRNPUL1 PE=1 SV=2 - [HNRL1_HUMAN]	1.66257e+06	2.55136e+06	0	0
P53985	Monocarboxylate transporter 1 OS=Homo sapiens GN=SLC16A1 PE=1 SV=3 - [MOT1_HUMAN]	0	0	0	1.83823e+06
Q15149	Plectin OS=Homo sapiens GN=PLEC PE=1 SV=3 - [PLEC_HUMAN]	7.12096e+07	6.40708e+07	46304961	1.72082e+07
P10515	Dihydrolipoyllysine-residue acetyltransferase component of pyruvate dehydrogenase complex, mitochondrial OS=Homo sapiens GN=DLAT PE=1 SV=3 - [ODP2_HUMAN]	0	1.01059e+06	749263	1.11508e+06
P16615	Sarcoplasmic/endoplasmic reticulum calcium ATPase 2 OS=Homo sapiens GN=ATP2A2 PE=1 SV=1 - [AT2A2_HUMAN]	0	1.23531e+06	855332	1.19652e+06
Q08380	Galectin-3-binding protein OS=Homo sapiens GN=LGALS3BP PE=1 SV=1 - [LG3BP_HUMAN]	1.67226e+06	2.43127e+06	0	1.39322e+06
P42704	Leucine-rich PPR motif-containing protein, mitochondrial OS=Homo sapiens GN=LRPPRC PE=1 SV=3 - [LPPRC_HUMAN]	411146	0	0	1.54648e+06
P04406	Glyceraldehyde-3-phosphate dehydrogenase OS=Homo sapiens GN=GAPDH PE=1 SV=3 - [G3P_HUMAN]	0	0	0	955027
O14744	Protein arginine N-methyltransferase 5 OS=Homo sapiens GN=PRMT5 PE=1 SV=4 - [ANM5_HUMAN]	0	1.49046e+06	0	0
P78527	DNA-dependent protein kinase catalytic subunit OS=Homo sapiens GN=PRKDC PE=1 SV=3 - [PRKDC_HUMAN]	2.15207e+06	1.69187e+06	0	1.40054e+06
P10643	Complement component C7 OS=Homo sapiens GN=C7 PE=1 SV=2 - [CO7_HUMAN]	8.90597e+06	0	0	0
P49368	T-complex protein 1 subunit gamma OS=Homo sapiens GN=CCT3 PE=1 SV=4 - [TCPG_HUMAN]	0	0	0	949906
