# Supplementary material for: Mutations in the coat complex II component SEC23B promote colorectal cancer metastasis
Source: Cell Death Dis. 2020 Mar 2;11(3):157. doi: 10.1038/s41419-020-2358-7 (PMC7052170; doi:10.1038/s41419-020-2358-7)
Supplement: Supplementary file 22 — Supplementary Table 6 [file 41419_2020_2358_MOESM22_ESM.xlsx]

## Sheet: Sheet1
Supplemental Table 6. List of proteins identified by mass spectrum in the microvesicles of cells with wild type or mutant SEC23B binding proteins. Accession1 refers to Uniprot number of proteins. Area2 refers to the quantity of proteins identified by mass spectrum analysis.
Accession1	Protein name and description	SEC23B: Area2	SEC23B M1: Area	SEC23B M3: Area
P16422	Epithelial cell adhesion molecule OS=Homo sapiens GN=EPCAM PE=1 SV=2 - [EPCAM_HUMAN]	9.42888e+07	7.21601e+06	3.73694e+07
P21926	CD9 antigen OS=Homo sapiens GN=CD9 PE=1 SV=4 - [CD9_HUMAN]	5.14207e+07	2.37898e+07	4.32952e+07
P07737	Profilin-1 OS=Homo sapiens GN=PFN1 PE=1 SV=2 - [PROF1_HUMAN]	3.96337e+07	4.28878e+07	2.80981e+07
P60174	Triosephosphate isomerase OS=Homo sapiens GN=TPI1 PE=1 SV=3 - [TPIS_HUMAN]	1.41044e+07	7.205e+06	1.23445e+07
P62993	Growth factor receptor-bound protein 2 OS=Homo sapiens GN=GRB2 PE=1 SV=1 - [GRB2_HUMAN]	2.54295e+07	1.98277e+07	2.14423e+07
P07355	Annexin A2 OS=Homo sapiens GN=ANXA2 PE=1 SV=2 - [ANXA2_HUMAN]	7.0398e+07	7.20288e+07	3.9034e+07
O43707	Alpha-actinin-4 OS=Homo sapiens GN=ACTN4 PE=1 SV=2 - [ACTN4_HUMAN]	3.74139e+07	3.36814e+07	2.84323e+07
P30086	Phosphatidylethanolamine-binding protein 1 OS=Homo sapiens GN=PEBP1 PE=1 SV=3 - [PEBP1_HUMAN]	8.26936e+06	4.48925e+06	7.01866e+06
P23528	Cofilin-1 OS=Homo sapiens GN=CFL1 PE=1 SV=3 - [COF1_HUMAN]	3.32859e+07	2.18585e+07	2.87739e+07
P0CG48	Polyubiquitin-C OS=Homo sapiens GN=UBC PE=1 SV=3 - [UBC_HUMAN]	1.98847e+08	1.09687e+08	1.70955e+08
P22392	Nucleoside diphosphate kinase B OS=Homo sapiens GN=NME2 PE=1 SV=1 - [NDKB_HUMAN]	1.4164e+07	1.23016e+07	8150468
P06733	Alpha-enolase OS=Homo sapiens GN=ENO1 PE=1 SV=2 - [ENOA_HUMAN]	9.62169e+07	6.70296e+07	6.72932e+07
Q06830	Peroxiredoxin-1 OS=Homo sapiens GN=PRDX1 PE=1 SV=1 - [PRDX1_HUMAN]	2.76536e+07	2.27845e+07	1.63478e+07
P14618	Pyruvate kinase PKM OS=Homo sapiens GN=PKM PE=1 SV=4 - [KPYM_HUMAN]	4.3813e+07	4.12755e+07	4.23086e+07
P62258	14-3-3 protein epsilon OS=Homo sapiens GN=YWHAE PE=1 SV=1 - [1433E_HUMAN]	1.03608e+08	8.54795e+07	8.37126e+07
P62805	Histone H4 OS=Homo sapiens GN=HIST1H4A PE=1 SV=2 - [H4_HUMAN]	1.78485e+07	2.88395e+07	4.95062e+06
P63104	14-3-3 protein zeta/delta OS=Homo sapiens GN=YWHAZ PE=1 SV=1 - [1433Z_HUMAN]	1.24138e+08	8.78186e+07	8.63132e+07
P27348	14-3-3 protein theta OS=Homo sapiens GN=YWHAQ PE=1 SV=1 - [1433T_HUMAN]	1.05276e+08	9.19298e+07	8.45274e+07
Q8WUM4	Programmed cell death 6-interacting protein OS=Homo sapiens GN=PDCD6IP PE=1 SV=1 - [PDC6I_HUMAN]	3.96363e+07	4.10444e+07	3.7289e+07
P31946	14-3-3 protein beta/alpha OS=Homo sapiens GN=YWHAB PE=1 SV=3 - [1433B_HUMAN]	1.05276e+08	9.19298e+07	8.45274e+07
P07437	Tubulin beta chain OS=Homo sapiens GN=TUBB PE=1 SV=2 - [TBB5_HUMAN]	2.61086e+07	1.00873e+07	7.69596e+07
Q08431	Lactadherin OS=Homo sapiens GN=MFGE8 PE=1 SV=2 - [MFGM_HUMAN]	1.95619e+07	1.38685e+07	5.53656e+07
P37802	Transgelin-2 OS=Homo sapiens GN=TAGLN2 PE=1 SV=3 - [TAGL2_HUMAN]	6.9173e+06	5.1427e+06	6.60784e+06
P11142	Heat shock cognate 71 kDa protein OS=Homo sapiens GN=HSPA8 PE=1 SV=1 - [HSP7C_HUMAN]	8.75588e+07	7.56981e+07	6.73885e+07
P62937	Peptidyl-prolyl cis-trans isomerase A OS=Homo sapiens GN=PPIA PE=1 SV=2 - [PPIA_HUMAN]	8.74936e+07	5.28149e+07	6.02048e+07
P31947	14-3-3 protein sigma OS=Homo sapiens GN=SFN PE=1 SV=1 - [1433S_HUMAN]	1.05276e+08	9.19298e+07	8.45274e+07
P04080	Cystatin-B OS=Homo sapiens GN=CSTB PE=1 SV=2 - [CYTB_HUMAN]	3.34605e+06	0	1.57254e+06
P60709	Actin, cytoplasmic 1 OS=Homo sapiens GN=ACTB PE=1 SV=1 - [ACTB_HUMAN]	1.74455e+08	1.8029e+08	1.44478e+08
P67936	Tropomyosin alpha-4 chain OS=Homo sapiens GN=TPM4 PE=1 SV=3 - [TPM4_HUMAN]	1.69605e+07	5.33646e+06	5.52312e+06
P62158	Calmodulin OS=Homo sapiens GN=CALM1 PE=1 SV=2 - [CALM_HUMAN]	3.35117e+07	0	4.26979e+06
P68104	Elongation factor 1-alpha 1 OS=Homo sapiens GN=EEF1A1 PE=1 SV=1 - [EF1A1_HUMAN]	1.20357e+08	1.82573e+08	1.13105e+08
P61981	14-3-3 protein gamma OS=Homo sapiens GN=YWHAG PE=1 SV=2 - [1433G_HUMAN]	1.05276e+08	9.19298e+07	8.45274e+07
P11940	Polyadenylate-binding protein 1 OS=Homo sapiens GN=PABPC1 PE=1 SV=2 - [PABP1_HUMAN]	4.61818e+07	4.05757e+07	2.90755e+07
P04406	Glyceraldehyde-3-phosphate dehydrogenase OS=Homo sapiens GN=GAPDH PE=1 SV=3 - [G3P_HUMAN]	7.24411e+07	6.97995e+07	5.17343e+07
P04075	Fructose-bisphosphate aldolase A OS=Homo sapiens GN=ALDOA PE=1 SV=2 - [ALDOA_HUMAN]	2.77621e+07	2.67204e+07	2.36531e+07
P00338	L-lactate dehydrogenase A chain OS=Homo sapiens GN=LDHA PE=1 SV=2 - [LDHA_HUMAN]	3.22489e+07	3.16648e+07	2.26171e+07
Q9UK41	Vacuolar protein sorting-associated protein 28 homolog OS=Homo sapiens GN=VPS28 PE=1 SV=1 - [VPS28_HUMAN]	1.59396e+07	7.24135e+06	4.06135e+06
P68371	Tubulin beta-4B chain OS=Homo sapiens GN=TUBB4B PE=1 SV=1 - [TBB4B_HUMAN]	2.61086e+07	9.4613e+06	7.69596e+07
P08758	Annexin A5 OS=Homo sapiens GN=ANXA5 PE=1 SV=2 - [ANXA5_HUMAN]	1.72476e+07	1.59436e+07	1.55117e+07
P49458	Signal recognition particle 9 kDa protein OS=Homo sapiens GN=SRP9 PE=1 SV=2 - [SRP09_HUMAN]	2.91771e+07	2.54885e+07	2.41177e+07
P61224	Ras-related protein Rap-1b OS=Homo sapiens GN=RAP1B PE=1 SV=1 - [RAP1B_HUMAN]	2.50951e+07	2.794e+07	1.98094e+07
O75340	Programmed cell death protein 6 OS=Homo sapiens GN=PDCD6 PE=1 SV=1 - [PDCD6_HUMAN]	1.098e+07	5.20241e+06	4.60106e+06
Q9BQE3	Tubulin alpha-1C chain OS=Homo sapiens GN=TUBA1C PE=1 SV=1 - [TBA1C_HUMAN]	1.94519e+07	2.17885e+07	1.86256e+07
P68363	Tubulin alpha-1B chain OS=Homo sapiens GN=TUBA1B PE=1 SV=1 - [TBA1B_HUMAN]	1.94519e+07	2.17885e+07	1.86256e+07
P09525	Annexin A4 OS=Homo sapiens GN=ANXA4 PE=1 SV=4 - [ANXA4_HUMAN]	8.52449e+06	7343432	4.93695e+06
P09211	Glutathione S-transferase P OS=Homo sapiens GN=GSTP1 PE=1 SV=2 - [GSTP1_HUMAN]	9.7098e+06	1.8516e+07	4.5638e+06
P07900	Heat shock protein HSP 90-alpha OS=Homo sapiens GN=HSP90AA1 PE=1 SV=5 - [HS90A_HUMAN]	49866380	4.76585e+07	3.01313e+07
Q99961	Endophilin-A2 OS=Homo sapiens GN=SH3GL1 PE=1 SV=1 - [SH3G1_HUMAN]	1.47758e+07	5.90678e+07	1.04914e+07
P60660	Myosin light polypeptide 6 OS=Homo sapiens GN=MYL6 PE=1 SV=2 - [MYL6_HUMAN]	8.57706e+06	0	5.17893e+06
P62269	40S ribosomal protein S18 OS=Homo sapiens GN=RPS18 PE=1 SV=3 - [RS18_HUMAN]	2.98211e+06	3.14821e+06	2.12981e+07
Q9UBI6	Guanine nucleotide-binding protein G(I)/G(S)/G(O) subunit gamma-12 OS=Homo sapiens GN=GNG12 PE=1 SV=3 - [GBG12_HUMAN]	3.62506e+06	0	816523
P07195	L-lactate dehydrogenase B chain OS=Homo sapiens GN=LDHB PE=1 SV=2 - [LDHB_HUMAN]	3.87424e+07	3.70552e+07	2.86829e+07
P11021	78 kDa glucose-regulated protein OS=Homo sapiens GN=HSPA5 PE=1 SV=2 - [GRP78_HUMAN]	4.40293e+07	4.31526e+07	3.24014e+07
P07237	Protein disulfide-isomerase OS=Homo sapiens GN=P4HB PE=1 SV=3 - [PDIA1_HUMAN]	1.0302e+07	0	4.5387e+06
Q9H9H4	Vacuolar protein sorting-associated protein 37B OS=Homo sapiens GN=VPS37B PE=1 SV=1 - [VP37B_HUMAN]	2.20994e+07	8.38773e+06	1.241e+07
P30050	60S ribosomal protein L12 OS=Homo sapiens GN=RPL12 PE=1 SV=1 - [RL12_HUMAN]	5.57255e+06	5.69034e+06	7.60132e+06
P05023	Sodium/potassium-transporting ATPase subunit alpha-1 OS=Homo sapiens GN=ATP1A1 PE=1 SV=1 - [AT1A1_HUMAN]	5.3614e+07	4.09441e+07	2.52319e+07
P60953	Cell division control protein 42 homolog OS=Homo sapiens GN=CDC42 PE=1 SV=2 - [CDC42_HUMAN]	1.23374e+07	1.37227e+07	8.79713e+06
P18669	Phosphoglycerate mutase 1 OS=Homo sapiens GN=PGAM1 PE=1 SV=2 - [PGAM1_HUMAN]	1.12193e+07	6.75517e+06	4.75723e+06
Q05639	Elongation factor 1-alpha 2 OS=Homo sapiens GN=EEF1A2 PE=1 SV=1 - [EF1A2_HUMAN]	9.5037e+07	1.82573e+08	1.0657e+08
P08133	Annexin A6 OS=Homo sapiens GN=ANXA6 PE=1 SV=3 - [ANXA6_HUMAN]	1.66557e+07	1.30991e+07	1.26427e+07
P08238	Heat shock protein HSP 90-beta OS=Homo sapiens GN=HSP90AB1 PE=1 SV=4 - [HS90B_HUMAN]	49866380	4.76585e+07	3.01313e+07
Q00610	Clathrin heavy chain 1 OS=Homo sapiens GN=CLTC PE=1 SV=5 - [CLH1_HUMAN]	3.96436e+07	3.90943e+07	2.8742e+07
P35527	Keratin, type I cytoskeletal 9 OS=Homo sapiens GN=KRT9 PE=1 SV=3 - [K1C9_HUMAN]	1.06787e+07	1.39443e+07	1.93589e+07
Q99816	Tumor susceptibility gene 101 protein OS=Homo sapiens GN=TSG101 PE=1 SV=2 - [TS101_HUMAN]	1.48547e+07	1.28857e+07	1.1505e+07
Q04917	14-3-3 protein eta OS=Homo sapiens GN=YWHAH PE=1 SV=4 - [1433F_HUMAN]	1.05276e+08	9.19298e+07	8.45274e+07
P61586	Transforming protein RhoA OS=Homo sapiens GN=RHOA PE=1 SV=1 - [RHOA_HUMAN]	1.34482e+07	8.35202e+06	8.33775e+06
P08195	4F2 cell-surface antigen heavy chain OS=Homo sapiens GN=SLC3A2 PE=1 SV=3 - [4F2_HUMAN]	4.62255e+07	3.96766e+07	3.04869e+07
P63000	Ras-related C3 botulinum toxin substrate 1 OS=Homo sapiens GN=RAC1 PE=1 SV=1 - [RAC1_HUMAN]	1.12159e+07	1.27266e+07	8.28377e+06
P50395	Rab GDP dissociation inhibitor beta OS=Homo sapiens GN=GDI2 PE=1 SV=2 - [GDIB_HUMAN]	1.43192e+07	1.2394e+07	4.61383e+06
P35908	Keratin, type II cytoskeletal 2 epidermal OS=Homo sapiens GN=KRT2 PE=1 SV=2 - [K22E_HUMAN]	1.12463e+07	2.51692e+07	1.88651e+07
P0DMV8	Heat shock 70 kDa protein 1A OS=Homo sapiens GN=HSPA1A PE=1 SV=1 - [HS71A_HUMAN]	3.5948e+07	3.81732e+07	3.24748e+07
P15311	Ezrin OS=Homo sapiens GN=EZR PE=1 SV=4 - [EZRI_HUMAN]	4.36534e+07	4.08846e+07	3.12459e+07
P69905	Hemoglobin subunit alpha OS=Homo sapiens GN=HBA1 PE=1 SV=2 - [HBA_HUMAN]	8.26063e+07	7.6392e+06	1.95215e+07
P61026	Ras-related protein Rab-10 OS=Homo sapiens GN=RAB10 PE=1 SV=1 - [RAB10_HUMAN]	1.90293e+07	1.91941e+07	1.38337e+07
Q96KK5	Histone H2A type 1-H OS=Homo sapiens GN=HIST1H2AH PE=1 SV=3 - [H2A1H_HUMAN]	2.64294e+07	3.6595e+07	1.17288e+07
P00558	Phosphoglycerate kinase 1 OS=Homo sapiens GN=PGK1 PE=1 SV=3 - [PGK1_HUMAN]	1.86271e+07	1.15024e+07	1.28193e+07
Q9UNF0	Protein kinase C and casein kinase substrate in neurons protein 2 OS=Homo sapiens GN=PACSIN2 PE=1 SV=2 - [PACN2_HUMAN]	1.16528e+07	1.8939e+07	9.98787e+06
P04264	Keratin, type II cytoskeletal 1 OS=Homo sapiens GN=KRT1 PE=1 SV=6 - [K2C1_HUMAN]	1.55006e+07	39010290	3.54674e+07
P05787	Keratin, type II cytoskeletal 8 OS=Homo sapiens GN=KRT8 PE=1 SV=7 - [K2C8_HUMAN]	1.19098e+07	7.50206e+06	1.10236e+07
P30101	Protein disulfide-isomerase A3 OS=Homo sapiens GN=PDIA3 PE=1 SV=4 - [PDIA3_HUMAN]	1.35561e+07	3.24646e+06	4.5761e+06
P13645	Keratin, type I cytoskeletal 10 OS=Homo sapiens GN=KRT10 PE=1 SV=6 - [K1C10_HUMAN]	9.43627e+06	1.89944e+07	1.63739e+07
P51149	Ras-related protein Rab-7a OS=Homo sapiens GN=RAB7A PE=1 SV=1 - [RAB7A_HUMAN]	7.24964e+06	5.80383e+06	5.69965e+06
P10599	Thioredoxin OS=Homo sapiens GN=TXN PE=1 SV=3 - [THIO_HUMAN]	2.40322e+07	1.94895e+07	1.22466e+07
P13639	Elongation factor 2 OS=Homo sapiens GN=EEF2 PE=1 SV=4 - [EF2_HUMAN]	1.32718e+07	2.7137e+07	8.89146e+06
P60033	CD81 antigen OS=Homo sapiens GN=CD81 PE=1 SV=1 - [CD81_HUMAN]	2.6731e+07	7.59354e+06	1.89825e+07
P62820	Ras-related protein Rab-1A OS=Homo sapiens GN=RAB1A PE=1 SV=3 - [RAB1A_HUMAN]	1.82086e+07	1.86662e+07	1.688e+07
P17931	Galectin-3 OS=Homo sapiens GN=LGALS3 PE=1 SV=5 - [LEG3_HUMAN]	1.22981e+07	1.86667e+07	1.06789e+07
Q13310	Polyadenylate-binding protein 4 OS=Homo sapiens GN=PABPC4 PE=1 SV=1 - [PABP4_HUMAN]	1.33891e+07	1.64424e+07	1.01439e+07
P12814	Alpha-actinin-1 OS=Homo sapiens GN=ACTN1 PE=1 SV=2 - [ACTN1_HUMAN]	3.74139e+07	3.36814e+07	2.84323e+07
O60814	Histone H2B type 1-K OS=Homo sapiens GN=HIST1H2BK PE=1 SV=3 - [H2B1K_HUMAN]	1.45329e+07	1.37585e+07	3.91592e+06
P26447	Protein S100-A4 OS=Homo sapiens GN=S100A4 PE=1 SV=1 - [S10A4_HUMAN]	8.40256e+06	2.78325e+06	4.12369e+06
P25789	Proteasome subunit alpha type-4 OS=Homo sapiens GN=PSMA4 PE=1 SV=1 - [PSA4_HUMAN]	3.79204e+06	4.97612e+06	2.7385e+06
P04083	Annexin A1 OS=Homo sapiens GN=ANXA1 PE=1 SV=2 - [ANXA1_HUMAN]	3.63634e+06	4.63448e+06	4.38895e+06
P62888	60S ribosomal protein L30 OS=Homo sapiens GN=RPL30 PE=1 SV=2 - [RL30_HUMAN]	1.12582e+06	0	0
Q9H299	SH3 domain-binding glutamic acid-rich-like protein 3 OS=Homo sapiens GN=SH3BGRL3 PE=1 SV=1 - [SH3L3_HUMAN]	3.74202e+06	2.75271e+06	6.08981e+06
Q15084	Protein disulfide-isomerase A6 OS=Homo sapiens GN=PDIA6 PE=1 SV=1 - [PDIA6_HUMAN]	8.74519e+06	3.48096e+06	3.95903e+06
P18065	Insulin-like growth factor-binding protein 2 OS=Homo sapiens GN=IGFBP2 PE=1 SV=2 - [IBP2_HUMAN]	4.27567e+06	1.75158e+06	8.19379e+06
Q9Y624	Junctional adhesion molecule A OS=Homo sapiens GN=F11R PE=1 SV=1 - [JAM1_HUMAN]	5.61942e+06	6.23994e+06	6.10785e+06
P18206	Vinculin OS=Homo sapiens GN=VCL PE=1 SV=4 - [VINC_HUMAN]	6.65315e+06	9.52677e+06	6.09012e+06
P10809	60 kDa heat shock protein, mitochondrial OS=Homo sapiens GN=HSPD1 PE=1 SV=2 - [CH60_HUMAN]	1.29123e+07	1.20901e+07	5.11393e+06
P39019	40S ribosomal protein S19 OS=Homo sapiens GN=RPS19 PE=1 SV=2 - [RS19_HUMAN]	4.0135e+06	1.01906e+07	2.07344e+06
P47755	F-actin-capping protein subunit alpha-2 OS=Homo sapiens GN=CAPZA2 PE=1 SV=3 - [CAZA2_HUMAN]	1.06959e+07	6.30569e+06	4.1626e+06
P23284	Peptidyl-prolyl cis-trans isomerase B OS=Homo sapiens GN=PPIB PE=1 SV=2 - [PPIB_HUMAN]	1.07436e+07	6.75802e+06	5.87054e+06
P68032	Actin, alpha cardiac muscle 1 OS=Homo sapiens GN=ACTC1 PE=1 SV=1 - [ACTC_HUMAN]	1.80354e+08	1.06823e+08	1.10855e+08
P14625	Endoplasmin OS=Homo sapiens GN=HSP90B1 PE=1 SV=1 - [ENPL_HUMAN]	1.41622e+07	1.1888e+07	8.77926e+06
P62491	Ras-related protein Rab-11A OS=Homo sapiens GN=RAB11A PE=1 SV=3 - [RB11A_HUMAN]	4.72458e+06	9.00889e+06	5.0797e+06
Q9Y5K6	CD2-associated protein OS=Homo sapiens GN=CD2AP PE=1 SV=1 - [CD2AP_HUMAN]	1.14474e+07	8.6616e+06	1.06968e+07
P63244	Receptor of activated protein C kinase 1 OS=Homo sapiens GN=RACK1 PE=1 SV=3 - [RACK1_HUMAN]	3.86677e+06	0	1.66269e+06
Q9GZV4	Eukaryotic translation initiation factor 5A-2 OS=Homo sapiens GN=EIF5A2 PE=1 SV=3 - [IF5A2_HUMAN]	4.59675e+06	0	2562818
O75347	Tubulin-specific chaperone A OS=Homo sapiens GN=TBCA PE=1 SV=3 - [TBCA_HUMAN]	2.23497e+06	0	1.31327e+06
Q01469	Fatty acid-binding protein, epidermal OS=Homo sapiens GN=FABP5 PE=1 SV=3 - [FABP5_HUMAN]	2.86331e+06	0	2.77464e+06
P12277	Creatine kinase B-type OS=Homo sapiens GN=CKB PE=1 SV=1 - [KCRB_HUMAN]	7.07817e+06	2.6786e+06	4.70773e+06
O00299	Chloride intracellular channel protein 1 OS=Homo sapiens GN=CLIC1 PE=1 SV=4 - [CLIC1_HUMAN]	6.74929e+06	2.59262e+06	5.35761e+06
P32119	Peroxiredoxin-2 OS=Homo sapiens GN=PRDX2 PE=1 SV=5 - [PRDX2_HUMAN]	2.30745e+07	2.28167e+07	1.45325e+07
P07108	Acyl-CoA-binding protein OS=Homo sapiens GN=DBI PE=1 SV=2 - [ACBP_HUMAN]	1.08636e+07	0	3.9436e+06
P50995	Annexin A11 OS=Homo sapiens GN=ANXA11 PE=1 SV=1 - [ANX11_HUMAN]	1.32684e+07	1.38011e+07	7.9575e+06
P23229	Integrin alpha-6 OS=Homo sapiens GN=ITGA6 PE=1 SV=5 - [ITA6_HUMAN]	9.15886e+06	8.92177e+06	6.81023e+06
Q86X29	Lipolysis-stimulated lipoprotein receptor OS=Homo sapiens GN=LSR PE=1 SV=4 - [LSR_HUMAN]	6.32862e+06	6.20979e+06	6.05249e+06
P62851	40S ribosomal protein S25 OS=Homo sapiens GN=RPS25 PE=1 SV=1 - [RS25_HUMAN]	2.77219e+06	0	2.19742e+06
Q15286	Ras-related protein Rab-35 OS=Homo sapiens GN=RAB35 PE=1 SV=1 - [RAB35_HUMAN]	1.76377e+07	1.75473e+07	1.29493e+07
P61106	Ras-related protein Rab-14 OS=Homo sapiens GN=RAB14 PE=1 SV=4 - [RAB14_HUMAN]	9.92667e+06	1.08794e+07	17650272
Q15366	Poly(rC)-binding protein 2 OS=Homo sapiens GN=PCBP2 PE=1 SV=1 - [PCBP2_HUMAN]	1.52688e+07	1.56881e+07	1.54264e+07
Q9BYZ8	Regenerating islet-derived protein 4 OS=Homo sapiens GN=REG4 PE=1 SV=1 - [REG4_HUMAN]	1.83e+06	4.5282e+06	0
P05556	Integrin beta-1 OS=Homo sapiens GN=ITGB1 PE=1 SV=2 - [ITB1_HUMAN]	4.27787e+07	1.91211e+07	2.61228e+07
P17301	Integrin alpha-2 OS=Homo sapiens GN=ITGA2 PE=1 SV=1 - [ITA2_HUMAN]	1.4796e+07	1.12499e+07	9.36035e+06
P00441	Superoxide dismutase [Cu-Zn] OS=Homo sapiens GN=SOD1 PE=1 SV=2 - [SODC_HUMAN]	8.13505e+06	5.57543e+06	6.71391e+06
P56470	Galectin-4 OS=Homo sapiens GN=LGALS4 PE=1 SV=1 - [LEG4_HUMAN]	8.81662e+06	4.70573e+06	5.89688e+06
P62826	GTP-binding nuclear protein Ran OS=Homo sapiens GN=RAN PE=1 SV=3 - [RAN_HUMAN]	4.50997e+06	4.71563e+06	4.57103e+06
P51148	Ras-related protein Rab-5C OS=Homo sapiens GN=RAB5C PE=1 SV=2 - [RAB5C_HUMAN]	7.53923e+06	5.04402e+06	3.65757e+06
P35613	Basigin OS=Homo sapiens GN=BSG PE=1 SV=2 - [BASI_HUMAN]	1.66724e+07	7.27072e+06	8.0203e+06
P61006	Ras-related protein Rab-8A OS=Homo sapiens GN=RAB8A PE=1 SV=1 - [RAB8A_HUMAN]	2.45897e+07	1.70458e+07	1.27141e+07
Q9HCY8	Protein S100-A14 OS=Homo sapiens GN=S100A14 PE=1 SV=1 - [S10AE_HUMAN]	5.90563e+06	1.33998e+06	2.64963e+06
O00560	Syntenin-1 OS=Homo sapiens GN=SDCBP PE=1 SV=1 - [SDCB1_HUMAN]	2.85536e+07	2.57925e+07	2.39219e+07
P16949	Stathmin OS=Homo sapiens GN=STMN1 PE=1 SV=3 - [STMN1_HUMAN]	3.99698e+06	0	3.29357e+06
P54709	Sodium/potassium-transporting ATPase subunit beta-3 OS=Homo sapiens GN=ATP1B3 PE=1 SV=1 - [AT1B3_HUMAN]	1.4998e+07	7.36888e+06	8.53274e+06
P46781	40S ribosomal protein S9 OS=Homo sapiens GN=RPS9 PE=1 SV=3 - [RS9_HUMAN]	4.84013e+06	5.29983e+06	1.76535e+06
P11233	Ras-related protein Ral-A OS=Homo sapiens GN=RALA PE=1 SV=1 - [RALA_HUMAN]	8.37115e+06	1.42088e+06	5.67221e+06
Q9UKS6	Protein kinase C and casein kinase substrate in neurons protein 3 OS=Homo sapiens GN=PACSIN3 PE=1 SV=2 - [PACN3_HUMAN]	4.48701e+06	1.29785e+07	7.44837e+06
Q9Y376	Calcium-binding protein 39 OS=Homo sapiens GN=CAB39 PE=1 SV=1 - [CAB39_HUMAN]	3.71488e+06	4.47744e+06	2.88334e+06
P09497	Clathrin light chain B OS=Homo sapiens GN=CLTB PE=1 SV=1 - [CLCB_HUMAN]	5.65862e+06	4.51846e+06	5.8686e+06
P05783	Keratin, type I cytoskeletal 18 OS=Homo sapiens GN=KRT18 PE=1 SV=2 - [K1C18_HUMAN]	7.2023e+06	5.4251e+06	2.89396e+06
P02795	Metallothionein-2 OS=Homo sapiens GN=MT2A PE=1 SV=1 - [MT2_HUMAN]	0	0	657999
P61604	10 kDa heat shock protein, mitochondrial OS=Homo sapiens GN=HSPE1 PE=1 SV=2 - [CH10_HUMAN]	2.94635e+06	0	0
Q8IZP2	Putative protein FAM10A4 OS=Homo sapiens GN=ST13P4 PE=5 SV=1 - [ST134_HUMAN]	4.67549e+06	5.1816e+06	2.71926e+06
O43240	Kallikrein-10 OS=Homo sapiens GN=KLK10 PE=1 SV=3 - [KLK10_HUMAN]	1.16825e+07	3.20719e+06	1.34721e+07
P06744	Glucose-6-phosphate isomerase OS=Homo sapiens GN=GPI PE=1 SV=4 - [G6PI_HUMAN]	8.00731e+06	5.75457e+06	9.27575e+06
P06753	Tropomyosin alpha-3 chain OS=Homo sapiens GN=TPM3 PE=1 SV=2 - [TPM3_HUMAN]	1.68893e+07	5.33646e+06	9.32428e+06
P09496	Clathrin light chain A OS=Homo sapiens GN=CLTA PE=1 SV=1 - [CLCA_HUMAN]	7.88429e+06	0	8.52415e+06
Q9P2B2	Prostaglandin F2 receptor negative regulator OS=Homo sapiens GN=PTGFRN PE=1 SV=2 - [FPRP_HUMAN]	1.52434e+07	1.30105e+07	1.03658e+07
P01111	GTPase NRas OS=Homo sapiens GN=NRAS PE=1 SV=1 - [RASN_HUMAN]	5.71274e+06	5.01429e+06	4.1706e+06
P27487	Dipeptidyl peptidase 4 OS=Homo sapiens GN=DPP4 PE=1 SV=2 - [DPP4_HUMAN]	8.96795e+06	1.92395e+07	4.67126e+06
Q96EY5	Multivesicular body subunit 12A OS=Homo sapiens GN=MVB12A PE=1 SV=1 - [MB12A_HUMAN]	3.81378e+06	0	4.55411e+06
P04899	Guanine nucleotide-binding protein G(i) subunit alpha-2 OS=Homo sapiens GN=GNAI2 PE=1 SV=3 - [GNAI2_HUMAN]	6.13525e+06	1.06267e+07	6.66268e+06
Q15365	Poly(rC)-binding protein 1 OS=Homo sapiens GN=PCBP1 PE=1 SV=2 - [PCBP1_HUMAN]	8.76187e+06	7.1419e+06	7.35611e+06
P62879	Guanine nucleotide-binding protein G(I)/G(S)/G(T) subunit beta-2 OS=Homo sapiens GN=GNB2 PE=1 SV=3 - [GBB2_HUMAN]	8.46231e+06	1.0505e+07	6.47015e+06
P62873	Guanine nucleotide-binding protein G(I)/G(S)/G(T) subunit beta-1 OS=Homo sapiens GN=GNB1 PE=1 SV=3 - [GBB1_HUMAN]	1.26411e+07	1.32039e+07	8.13959e+06
P61204	ADP-ribosylation factor 3 OS=Homo sapiens GN=ARF3 PE=1 SV=2 - [ARF3_HUMAN]	5.31972e+06	3.87154e+06	3.47927e+06
Q09666	Neuroblast differentiation-associated protein AHNAK OS=Homo sapiens GN=AHNAK PE=1 SV=2 - [AHNK_HUMAN]	4.02571e+07	7.31883e+06	5.11438e+06
P25398	40S ribosomal protein S12 OS=Homo sapiens GN=RPS12 PE=1 SV=3 - [RS12_HUMAN]	0	0	2.22902e+06
Q15758	Neutral amino acid transporter B(0) OS=Homo sapiens GN=SLC1A5 PE=1 SV=2 - [AAAT_HUMAN]	2.78847e+07	2.50484e+07	2.18058e+07
P05106	Integrin beta-3 OS=Homo sapiens GN=ITGB3 PE=1 SV=2 - [ITB3_HUMAN]	1.03232e+07	1.47346e+07	6.48475e+06
P21333	Filamin-A OS=Homo sapiens GN=FLNA PE=1 SV=4 - [FLNA_HUMAN]	1.95311e+07	1.10123e+07	1.53375e+07
P62277	40S ribosomal protein S13 OS=Homo sapiens GN=RPS13 PE=1 SV=2 - [RS13_HUMAN]	5.83185e+06	4.28997e+06	3.85532e+06
Q9H444	Charged multivesicular body protein 4b OS=Homo sapiens GN=CHMP4B PE=1 SV=1 - [CHM4B_HUMAN]	2.56737e+06	2.15436e+06	1.99892e+06
P60903	Protein S100-A10 OS=Homo sapiens GN=S100A10 PE=1 SV=2 - [S10AA_HUMAN]	3.86132e+07	1.33874e+07	2.415e+07
P30041	Peroxiredoxin-6 OS=Homo sapiens GN=PRDX6 PE=1 SV=3 - [PRDX6_HUMAN]	6.07702e+06	5.86819e+06	4.32912e+06
P62857	40S ribosomal protein S28 OS=Homo sapiens GN=RPS28 PE=1 SV=1 - [RS28_HUMAN]	5.02643e+06	0	5034491
P05388	60S acidic ribosomal protein P0 OS=Homo sapiens GN=RPLP0 PE=1 SV=1 - [RLA0_HUMAN]	3.66809e+06	4.82504e+06	850484
P35222	Catenin beta-1 OS=Homo sapiens GN=CTNNB1 PE=1 SV=1 - [CTNB1_HUMAN]	6.10109e+06	4.6213e+06	2.33285e+06
P48509	CD151 antigen OS=Homo sapiens GN=CD151 PE=1 SV=3 - [CD151_HUMAN]	1.48996e+07	1.57527e+07	1.21035e+07
P46940	Ras GTPase-activating-like protein IQGAP1 OS=Homo sapiens GN=IQGAP1 PE=1 SV=1 - [IQGA1_HUMAN]	1.32498e+07	6.91805e+06	7.41131e+06
P84095	Rho-related GTP-binding protein RhoG OS=Homo sapiens GN=RHOG PE=1 SV=1 - [RHOG_HUMAN]	7.5485e+06	1.37009e+07	8.3465e+06
O14493	Claudin-4 OS=Homo sapiens GN=CLDN4 PE=1 SV=1 - [CLD4_HUMAN]	6.24027e+06	3.32989e+06	5.6236e+06
P62328	Thymosin beta-4 OS=Homo sapiens GN=TMSB4X PE=1 SV=2 - [TYB4_HUMAN]	0	0	0
P62263	40S ribosomal protein S14 OS=Homo sapiens GN=RPS14 PE=1 SV=3 - [RS14_HUMAN]	2.81978e+06	0	3.33529e+06
P40925	Malate dehydrogenase, cytoplasmic OS=Homo sapiens GN=MDH1 PE=1 SV=4 - [MDHC_HUMAN]	7.06309e+06	1.74878e+07	2.02368e+06
P62280	40S ribosomal protein S11 OS=Homo sapiens GN=RPS11 PE=1 SV=3 - [RS11_HUMAN]	2.16305e+06	0	5.9964e+07
P46782	40S ribosomal protein S5 OS=Homo sapiens GN=RPS5 PE=1 SV=4 - [RS5_HUMAN]	2.12802e+06	4.41357e+06	6.48321e+06
P19075	Tetraspanin-8 OS=Homo sapiens GN=TSPAN8 PE=1 SV=1 - [TSN8_HUMAN]	1.49925e+07	7.75748e+06	9.63564e+06
P46776	60S ribosomal protein L27a OS=Homo sapiens GN=RPL27A PE=1 SV=2 - [RL27A_HUMAN]	3.0997e+06	0	2.28882e+06
P62081	40S ribosomal protein S7 OS=Homo sapiens GN=RPS7 PE=1 SV=1 - [RS7_HUMAN]	6812868	4.20739e+06	4.51325e+06
P37108	Signal recognition particle 14 kDa protein OS=Homo sapiens GN=SRP14 PE=1 SV=2 - [SRP14_HUMAN]	1.01592e+07	0	8.22823e+06
P49207	60S ribosomal protein L34 OS=Homo sapiens GN=RPL34 PE=1 SV=3 - [RL34_HUMAN]	3.07302e+06	2.71353e+06	2082726
P62241	40S ribosomal protein S8 OS=Homo sapiens GN=RPS8 PE=1 SV=2 - [RS8_HUMAN]	2.79522e+06	0	2.96426e+06
P27797	Calreticulin OS=Homo sapiens GN=CALR PE=1 SV=1 - [CALR_HUMAN]	7.2581e+06	4.566e+06	4.09738e+06
P17174	Aspartate aminotransferase, cytoplasmic OS=Homo sapiens GN=GOT1 PE=1 SV=3 - [AATC_HUMAN]	1.29605e+07	2.45142e+07	3.18497e+06
P05141	ADP/ATP translocase 2 OS=Homo sapiens GN=SLC25A5 PE=1 SV=7 - [ADT2_HUMAN]	6.5543e+06	2.38257e+06	4.899e+06
P55072	Transitional endoplasmic reticulum ATPase OS=Homo sapiens GN=VCP PE=1 SV=4 - [TERA_HUMAN]	6.43874e+06	7.2111e+06	4.98933e+06
P05026	Sodium/potassium-transporting ATPase subunit beta-1 OS=Homo sapiens GN=ATP1B1 PE=1 SV=1 - [AT1B1_HUMAN]	8.57363e+06	6.51777e+06	4.20295e+06
P23396	40S ribosomal protein S3 OS=Homo sapiens GN=RPS3 PE=1 SV=2 - [RS3_HUMAN]	4.70325e+06	0	6.21154e+06
P47756	F-actin-capping protein subunit beta OS=Homo sapiens GN=CAPZB PE=1 SV=4 - [CAPZB_HUMAN]	5.26665e+06	7.3007e+06	2.7623e+06
O75131	Copine-3 OS=Homo sapiens GN=CPNE3 PE=1 SV=1 - [CPNE3_HUMAN]	5.18586e+06	5.07726e+06	7.50107e+06
P27824	Calnexin OS=Homo sapiens GN=CANX PE=1 SV=2 - [CALX_HUMAN]	8.49902e+06	2.01726e+06	5.06056e+06
P62249	40S ribosomal protein S16 OS=Homo sapiens GN=RPS16 PE=1 SV=2 - [RS16_HUMAN]	6.24738e+06	5.63581e+06	3.90507e+06
P15880	40S ribosomal protein S2 OS=Homo sapiens GN=RPS2 PE=1 SV=2 - [RS2_HUMAN]	2.33361e+06	0	4.37717e+06
P30740	Leukocyte elastase inhibitor OS=Homo sapiens GN=SERPINB1 PE=1 SV=1 - [ILEU_HUMAN]	6.48749e+06	6.04184e+06	2.72995e+06
P15559	NAD(P)H dehydrogenase [quinone] 1 OS=Homo sapiens GN=NQO1 PE=1 SV=1 - [NQO1_HUMAN]	1.08091e+07	7.48827e+06	7.2888e+06
P05386	60S acidic ribosomal protein P1 OS=Homo sapiens GN=RPLP1 PE=1 SV=1 - [RLA1_HUMAN]	9.19005e+06	0	2.83684e+06
P13667	Protein disulfide-isomerase A4 OS=Homo sapiens GN=PDIA4 PE=1 SV=2 - [PDIA4_HUMAN]	4.62591e+06	3.81508e+06	1.06204e+06
P21589	5'-nucleotidase OS=Homo sapiens GN=NT5E PE=1 SV=1 - [5NTD_HUMAN]	3.08942e+06	0	0
P54727	UV excision repair protein RAD23 homolog B OS=Homo sapiens GN=RAD23B PE=1 SV=1 - [RD23B_HUMAN]	2.93732e+06	0	0
Q9NUQ9	Protein FAM49B OS=Homo sapiens GN=FAM49B PE=1 SV=1 - [FA49B_HUMAN]	2.18659e+06	0	2.68111e+06
Q9BTP6	Zinc finger BED domain-containing protein 2 OS=Homo sapiens GN=ZBED2 PE=1 SV=2 - [ZBED2_HUMAN]	70334363	0	0
O14745	Na(+)/H(+) exchange regulatory cofactor NHE-RF1 OS=Homo sapiens GN=SLC9A3R1 PE=1 SV=4 - [NHRF1_HUMAN]	2.68579e+06	2.76955e+06	2.38182e+06
P25815	Protein S100-P OS=Homo sapiens GN=S100P PE=1 SV=2 - [S100P_HUMAN]	2.88611e+06	1.2232e+06	0
O15551	Claudin-3 OS=Homo sapiens GN=CLDN3 PE=1 SV=1 - [CLD3_HUMAN]	5.75409e+06	4.10011e+06	5.44685e+06
P08865	40S ribosomal protein SA OS=Homo sapiens GN=RPSA PE=1 SV=4 - [RSSA_HUMAN]	7.63904e+06	0	3.30421e+06
P62750	60S ribosomal protein L23a OS=Homo sapiens GN=RPL23A PE=1 SV=1 - [RL23A_HUMAN]	2.9351e+06	0	2116193
Q13404	Ubiquitin-conjugating enzyme E2 variant 1 OS=Homo sapiens GN=UBE2V1 PE=1 SV=2 - [UB2V1_HUMAN]	2.2226e+06	6.48411e+06	4.29774e+06
P02042	Hemoglobin subunit delta OS=Homo sapiens GN=HBD PE=1 SV=2 - [HBD_HUMAN]	9.33275e+07	3.5945e+07	7.54842e+07
O43491	Band 4.1-like protein 2 OS=Homo sapiens GN=EPB41L2 PE=1 SV=1 - [E41L2_HUMAN]	7.286e+06	3.25316e+06	5.3176e+06
P29692	Elongation factor 1-delta OS=Homo sapiens GN=EEF1D PE=1 SV=5 - [EF1D_HUMAN]	2.47998e+06	0	0
Q07020	60S ribosomal protein L18 OS=Homo sapiens GN=RPL18 PE=1 SV=2 - [RL18_HUMAN]	2.08648e+06	0	0
Q99497	Protein deglycase DJ-1 OS=Homo sapiens GN=PARK7 PE=1 SV=2 - [PARK7_HUMAN]	3.47265e+06	0	2.26619e+06
P52907	F-actin-capping protein subunit alpha-1 OS=Homo sapiens GN=CAPZA1 PE=1 SV=3 - [CAZA1_HUMAN]	1.86334e+07	1.5931e+07	1.11637e+07
P49638	Alpha-tocopherol transfer protein OS=Homo sapiens GN=TTPA PE=1 SV=1 - [TTPA_HUMAN]	6.9025e+06	0	0
O95994	Anterior gradient protein 2 homolog OS=Homo sapiens GN=AGR2 PE=1 SV=1 - [AGR2_HUMAN]	4.53508e+06	0	0
P13693	Translationally-controlled tumor protein OS=Homo sapiens GN=TPT1 PE=1 SV=1 - [TCTP_HUMAN]	1.09852e+07	1.31559e+07	9.59078e+06
P57721	Poly(rC)-binding protein 3 OS=Homo sapiens GN=PCBP3 PE=2 SV=2 - [PCBP3_HUMAN]	1.23975e+07	1.42209e+07	9.72416e+06
Q07021	Complement component 1 Q subcomponent-binding protein, mitochondrial OS=Homo sapiens GN=C1QBP PE=1 SV=1 - [C1QBP_HUMAN]	3.35454e+06	0	0
Q14019	Coactosin-like protein OS=Homo sapiens GN=COTL1 PE=1 SV=3 - [COTL1_HUMAN]	1.9496e+06	2.57412e+06	1.06774e+06
P16144	Integrin beta-4 OS=Homo sapiens GN=ITGB4 PE=1 SV=5 - [ITB4_HUMAN]	1.72552e+07	7.77858e+06	5.3437e+06
Q6NXT2	Histone H3.3C OS=Homo sapiens GN=H3F3C PE=1 SV=3 - [H3C_HUMAN]	1.21729e+07	3.08734e+07	0
O75874	Isocitrate dehydrogenase [NADP] cytoplasmic OS=Homo sapiens GN=IDH1 PE=1 SV=2 - [IDHC_HUMAN]	6.09188e+06	1.0156e+07	1.72683e+07
Q96FQ6	Protein S100-A16 OS=Homo sapiens GN=S100A16 PE=1 SV=1 - [S10AG_HUMAN]	6.39866e+06	1.95657e+06	1.89129e+06
O15162	Phospholipid scramblase 1 OS=Homo sapiens GN=PLSCR1 PE=1 SV=1 - [PLS1_HUMAN]	3.20951e+06	2.40224e+06	2.43929e+06
P29373	Cellular retinoic acid-binding protein 2 OS=Homo sapiens GN=CRABP2 PE=1 SV=2 - [RABP2_HUMAN]	2.13251e+06	0	0
Q9HCE1	Putative helicase MOV-10 OS=Homo sapiens GN=MOV10 PE=1 SV=2 - [MOV10_HUMAN]	2.46758e+06	5.66525e+06	2.80224e+06
Q9UQ80	Proliferation-associated protein 2G4 OS=Homo sapiens GN=PA2G4 PE=1 SV=3 - [PA2G4_HUMAN]	8.16092e+06	2.46711e+06	1.1019e+07
O15427	Monocarboxylate transporter 4 OS=Homo sapiens GN=SLC16A3 PE=1 SV=1 - [MOT4_HUMAN]	7.06276e+06	7.43755e+06	4.92915e+06
O75083	WD repeat-containing protein 1 OS=Homo sapiens GN=WDR1 PE=1 SV=4 - [WDR1_HUMAN]	3.86706e+06	1.56947e+07	3.44641e+06
O60701	UDP-glucose 6-dehydrogenase OS=Homo sapiens GN=UGDH PE=1 SV=1 - [UGDH_HUMAN]	2.12414e+06	2.73768e+06	2.50611e+06
P61019	Ras-related protein Rab-2A OS=Homo sapiens GN=RAB2A PE=1 SV=1 - [RAB2A_HUMAN]	3.24841e+06	0	2.63425e+06
Q99584	Protein S100-A13 OS=Homo sapiens GN=S100A13 PE=1 SV=1 - [S10AD_HUMAN]	1.2143e+06	0	0
P29317	Ephrin type-A receptor 2 OS=Homo sapiens GN=EPHA2 PE=1 SV=2 - [EPHA2_HUMAN]	4.05528e+06	3.19043e+06	4.02035e+06
P25787	Proteasome subunit alpha type-2 OS=Homo sapiens GN=PSMA2 PE=1 SV=2 - [PSA2_HUMAN]	1.89523e+06	0	0
Q9H4M9	EH domain-containing protein 1 OS=Homo sapiens GN=EHD1 PE=1 SV=2 - [EHD1_HUMAN]	3.89511e+06	0	1.97978e+06
P02533	Keratin, type I cytoskeletal 14 OS=Homo sapiens GN=KRT14 PE=1 SV=4 - [K1C14_HUMAN]	8.82796e+06	9.20119e+06	7.32742e+06
A0A0A0MT01	Gelsolin OS=Homo sapiens GN=GSN PE=1 SV=1 - [A0A0A0MT01_HUMAN]	7.37991e+06	5.83439e+06	8.02007e+06
P35052	Glypican-1 OS=Homo sapiens GN=GPC1 PE=1 SV=2 - [GPC1_HUMAN]	7.38595e+06	0	0
Q16543	Hsp90 co-chaperone Cdc37 OS=Homo sapiens GN=CDC37 PE=1 SV=1 - [CDC37_HUMAN]	2.99139e+06	4.43227e+06	1.02271e+06
P13647	Keratin, type II cytoskeletal 5 OS=Homo sapiens GN=KRT5 PE=1 SV=3 - [K2C5_HUMAN]	9.53847e+06	5.56526e+06	1.18075e+07
P63220	40S ribosomal protein S21 OS=Homo sapiens GN=RPS21 PE=1 SV=1 - [RS21_HUMAN]	2222012	0	0
Q9Y617	Phosphoserine aminotransferase OS=Homo sapiens GN=PSAT1 PE=1 SV=2 - [SERC_HUMAN]	3.23999e+06	1.06448e+07	1.8199e+06
Q92485	Acid sphingomyelinase-like phosphodiesterase 3b OS=Homo sapiens GN=SMPDL3B PE=1 SV=2 - [ASM3B_HUMAN]	7.41062e+06	3.53885e+06	8.21883e+06
P24534	Elongation factor 1-beta OS=Homo sapiens GN=EEF1B2 PE=1 SV=3 - [EF1B_HUMAN]	5.06532e+06	0	2.25582e+06
Q8NFJ5	Retinoic acid-induced protein 3 OS=Homo sapiens GN=GPRC5A PE=1 SV=2 - [RAI3_HUMAN]	7.36851e+06	1.59315e+06	7.44353e+06
P22234	Multifunctional protein ADE2 OS=Homo sapiens GN=PAICS PE=1 SV=3 - [PUR6_HUMAN]	2.879e+06	4.04683e+06	2.80753e+06
P05413	Fatty acid-binding protein, heart OS=Homo sapiens GN=FABP3 PE=1 SV=4 - [FABPH_HUMAN]	7.87172e+06	0	0
P67809	Nuclease-sensitive element-binding protein 1 OS=Homo sapiens GN=YBX1 PE=1 SV=3 - [YBOX1_HUMAN]	2.67558e+06	0	1.16393e+06
P53990	IST1 homolog OS=Homo sapiens GN=IST1 PE=1 SV=1 - [IST1_HUMAN]	2.76875e+06	0	2.10725e+06
P52209	6-phosphogluconate dehydrogenase, decarboxylating OS=Homo sapiens GN=PGD PE=1 SV=3 - [6PGD_HUMAN]	2.39102e+06	0	1.87417e+06
P63218	Guanine nucleotide-binding protein G(I)/G(S)/G(O) subunit gamma-5 OS=Homo sapiens GN=GNG5 PE=1 SV=3 - [GBG5_HUMAN]	6.64565e+06	0	0
P26006	Integrin alpha-3 OS=Homo sapiens GN=ITGA3 PE=1 SV=5 - [ITA3_HUMAN]	9.92243e+06	1.4805e+07	7.33036e+06
Q9ULV4	Coronin-1C OS=Homo sapiens GN=CORO1C PE=1 SV=1 - [COR1C_HUMAN]	3.52436e+06	3922762	2.73626e+06
Q01518	Adenylyl cyclase-associated protein 1 OS=Homo sapiens GN=CAP1 PE=1 SV=5 - [CAP1_HUMAN]	4.44252e+06	5.41956e+06	4.58874e+06
P06576	ATP synthase subunit beta, mitochondrial OS=Homo sapiens GN=ATP5B PE=1 SV=3 - [ATPB_HUMAN]	2.41837e+07	161258159	7.9885e+07
P53985	Monocarboxylate transporter 1 OS=Homo sapiens GN=SLC16A1 PE=1 SV=3 - [MOT1_HUMAN]	1.17189e+07	1.02587e+07	2.71221e+06
P02786	Transferrin receptor protein 1 OS=Homo sapiens GN=TFRC PE=1 SV=2 - [TFR1_HUMAN]	2.36831e+06	5.73313e+06	0
P14314	Glucosidase 2 subunit beta OS=Homo sapiens GN=PRKCSH PE=1 SV=2 - [GLU2B_HUMAN]	5.52397e+06	0	2.68496e+06
P11166	Solute carrier family 2, facilitated glucose transporter member 1 OS=Homo sapiens GN=SLC2A1 PE=1 SV=2 - [GTR1_HUMAN]	1.38989e+08	1.16198e+08	9.5247e+07
P62913	60S ribosomal protein L11 OS=Homo sapiens GN=RPL11 PE=1 SV=2 - [RL11_HUMAN]	2.64548e+06	0	0
P59998	Actin-related protein 2/3 complex subunit 4 OS=Homo sapiens GN=ARPC4 PE=1 SV=3 - [ARPC4_HUMAN]	2.11676e+06	2.14749e+06	0
Q9Y3U8	60S ribosomal protein L36 OS=Homo sapiens GN=RPL36 PE=1 SV=3 - [RL36_HUMAN]	7.58368e+06	0	0
Q01650	Large neutral amino acids transporter small subunit 1 OS=Homo sapiens GN=SLC7A5 PE=1 SV=2 - [LAT1_HUMAN]	8.73886e+06	8.08313e+06	5.22149e+06
P60900	Proteasome subunit alpha type-6 OS=Homo sapiens GN=PSMA6 PE=1 SV=1 - [PSA6_HUMAN]	1.99518e+06	3009624	0
P30046	D-dopachrome decarboxylase OS=Homo sapiens GN=DDT PE=1 SV=3 - [DOPD_HUMAN]	3.00511e+06	0	0
P60866	40S ribosomal protein S20 OS=Homo sapiens GN=RPS20 PE=1 SV=1 - [RS20_HUMAN]	2.31952e+06	0	1.74511e+06
Q04760	Lactoylglutathione lyase OS=Homo sapiens GN=GLO1 PE=1 SV=4 - [LGUL_HUMAN]	8.78759e+06	0	0
P40926	Malate dehydrogenase, mitochondrial OS=Homo sapiens GN=MDH2 PE=1 SV=3 - [MDHM_HUMAN]	0	0	0
O94760	N(G),N(G)-dimethylarginine dimethylaminohydrolase 1 OS=Homo sapiens GN=DDAH1 PE=1 SV=3 - [DDAH1_HUMAN]	7.79173e+06	0	2.44102e+06
O43657	Tetraspanin-6 OS=Homo sapiens GN=TSPAN6 PE=1 SV=1 - [TSN6_HUMAN]	2.89121e+06	2.03508e+06	1.94455e+06
Q7L9L4	MOB kinase activator 1B OS=Homo sapiens GN=MOB1B PE=1 SV=3 - [MOB1B_HUMAN]	0	0	917034
P11413	Glucose-6-phosphate 1-dehydrogenase OS=Homo sapiens GN=G6PD PE=1 SV=4 - [G6PD_HUMAN]	3.22539e+06	3.09908e+06	2.14444e+06
P31949	Protein S100-A11 OS=Homo sapiens GN=S100A11 PE=1 SV=2 - [S10AB_HUMAN]	2.69336e+06	0	0
Q04941	Proteolipid protein 2 OS=Homo sapiens GN=PLP2 PE=1 SV=1 - [PLP2_HUMAN]	1.05503e+07	0	0
P83881	60S ribosomal protein L36a OS=Homo sapiens GN=RPL36A PE=1 SV=2 - [RL36A_HUMAN]	2.42049e+06	0	2.13668e+06
J3QQQ9	Uncharacterized protein OS=Homo sapiens PE=4 SV=1 - [J3QQQ9_HUMAN]	0	0	0
P28072	Proteasome subunit beta type-6 OS=Homo sapiens GN=PSMB6 PE=1 SV=4 - [PSB6_HUMAN]	2.86966e+06	2.0689e+06	978768
Q02878	60S ribosomal protein L6 OS=Homo sapiens GN=RPL6 PE=1 SV=3 - [RL6_HUMAN]	1.66596e+06	0	7.29525e+06
P18077	60S ribosomal protein L35a OS=Homo sapiens GN=RPL35A PE=1 SV=2 - [RL35A_HUMAN]	2.34983e+06	3.54978e+06	0
Q9Y5X1	Sorting nexin-9 OS=Homo sapiens GN=SNX9 PE=1 SV=1 - [SNX9_HUMAN]	3.41554e+06	5.66659e+06	5.45165e+06
O14818	Proteasome subunit alpha type-7 OS=Homo sapiens GN=PSMA7 PE=1 SV=1 - [PSA7_HUMAN]	2.09651e+06	0	1.80355e+06
P36955	Pigment epithelium-derived factor OS=Homo sapiens GN=SERPINF1 PE=1 SV=4 - [PEDF_HUMAN]	0	3.91771e+06	0
P28066	Proteasome subunit alpha type-5 OS=Homo sapiens GN=PSMA5 PE=1 SV=3 - [PSA5_HUMAN]	4.46173e+06	0	0
P14174	Macrophage migration inhibitory factor OS=Homo sapiens GN=MIF PE=1 SV=4 - [MIF_HUMAN]	5.32975e+07	3.54459e+07	3.31347e+07
P06703	Protein S100-A6 OS=Homo sapiens GN=S100A6 PE=1 SV=1 - [S10A6_HUMAN]	8.30513e+06	0	6.22735e+06
P16152	Carbonyl reductase [NADPH] 1 OS=Homo sapiens GN=CBR1 PE=1 SV=3 - [CBR1_HUMAN]	2.53898e+06	0	0
Q16181	Septin-7 OS=Homo sapiens GN=SEPT7 PE=1 SV=2 - [SEPT7_HUMAN]	2.79467e+06	2.68833e+06	1.79077e+06
P61077	Ubiquitin-conjugating enzyme E2 D3 OS=Homo sapiens GN=UBE2D3 PE=1 SV=1 - [UB2D3_HUMAN]	5.26556e+06	4.73831e+06	6.56616e+06
P07099	Epoxide hydrolase 1 OS=Homo sapiens GN=EPHX1 PE=1 SV=1 - [HYEP_HUMAN]	1.27797e+07	0	1.13863e+06
O95445	Apolipoprotein M OS=Homo sapiens GN=APOM PE=1 SV=2 - [APOM_HUMAN]	6.40728e+06	1.55531e+06	0
P25788	Proteasome subunit alpha type-3 OS=Homo sapiens GN=PSMA3 PE=1 SV=2 - [PSA3_HUMAN]	1.28997e+06	0	0
P23526	Adenosylhomocysteinase OS=Homo sapiens GN=AHCY PE=1 SV=4 - [SAHH_HUMAN]	2.48898e+06	0	1.63838e+06
Q9BRA2	Thioredoxin domain-containing protein 17 OS=Homo sapiens GN=TXNDC17 PE=1 SV=1 - [TXD17_HUMAN]	1.62902e+06	0	0
Q16658	Fascin OS=Homo sapiens GN=FSCN1 PE=1 SV=3 - [FSCN1_HUMAN]	2.10297e+06	0	0
P02768	Serum albumin OS=Homo sapiens GN=ALB PE=1 SV=2 - [ALBU_HUMAN]	3.11291e+08	8.06307e+08	4.59445e+08
P16444	Dipeptidase 1 OS=Homo sapiens GN=DPEP1 PE=1 SV=3 - [DPEP1_HUMAN]	1.78442e+06	0	0
Q96J02	E3 ubiquitin-protein ligase Itchy homolog OS=Homo sapiens GN=ITCH PE=1 SV=2 - [ITCH_HUMAN]	4.45837e+06	3.38031e+06	1.80104e+06
P05452	Tetranectin OS=Homo sapiens GN=CLEC3B PE=1 SV=3 - [TETN_HUMAN]	1.90214e+06	0	0
P62244	40S ribosomal protein S15a OS=Homo sapiens GN=RPS15A PE=1 SV=2 - [RS15A_HUMAN]	3.78393e+06	0	0
P00966	Argininosuccinate synthase OS=Homo sapiens GN=ASS1 PE=1 SV=2 - [ASSY_HUMAN]	2.15741e+06	0	923582
O95858	Tetraspanin-15 OS=Homo sapiens GN=TSPAN15 PE=1 SV=1 - [TSN15_HUMAN]	0	0	1.02156e+06
B4DEV8	Proteasome subunit alpha type OS=Homo sapiens PE=2 SV=1 - [B4DEV8_HUMAN]	2.35666e+06	0	0
P49257	Protein ERGIC-53 OS=Homo sapiens GN=LMAN1 PE=1 SV=2 - [LMAN1_HUMAN]	4.85135e+06	0	1.03485e+06
P61353	60S ribosomal protein L27 OS=Homo sapiens GN=RPL27 PE=1 SV=2 - [RL27_HUMAN]	8.05824e+06	10117380	7.81166e+06
Q99808	Equilibrative nucleoside transporter 1 OS=Homo sapiens GN=SLC29A1 PE=1 SV=3 - [S29A1_HUMAN]	2.3094e+06	4.70203e+06	3.9338e+06
Q14697	Neutral alpha-glucosidase AB OS=Homo sapiens GN=GANAB PE=1 SV=3 - [GANAB_HUMAN]	3.37493e+06	0	2.19378e+06
P57739	Claudin-2 OS=Homo sapiens GN=CLDN2 PE=1 SV=1 - [CLD2_HUMAN]	0	0	1.86118e+06
Q9UK76	Hematological and neurological expressed 1 protein OS=Homo sapiens GN=HN1 PE=1 SV=3 - [HN1_HUMAN]	0	0	0
P00734	Prothrombin OS=Homo sapiens GN=F2 PE=1 SV=2 - [THRB_HUMAN]	5.55604e+06	7.52223e+06	7.18309e+06
Q7Z794	Keratin, type II cytoskeletal 1b OS=Homo sapiens GN=KRT77 PE=2 SV=3 - [K2C1B_HUMAN]	7.93819e+06	1.32329e+07	1.23771e+07
O60234	Glia maturation factor gamma OS=Homo sapiens GN=GMFG PE=1 SV=1 - [GMFG_HUMAN]	1.09044e+06	0	0
P02774	Vitamin D-binding protein OS=Homo sapiens GN=GC PE=1 SV=1 - [VTDB_HUMAN]	2.96398e+07	1.00611e+07	3.25239e+07
Q16625	Occludin OS=Homo sapiens GN=OCLN PE=1 SV=1 - [OCLN_HUMAN]	1.65673e+06	0	4.25201e+06
P02649	Apolipoprotein E OS=Homo sapiens GN=APOE PE=1 SV=1 - [APOE_HUMAN]	5.18068e+06	0	1.50839e+06
P62330	ADP-ribosylation factor 6 OS=Homo sapiens GN=ARF6 PE=1 SV=2 - [ARF6_HUMAN]	2753140	0	5.69299e+06
Q01105	Protein SET OS=Homo sapiens GN=SET PE=1 SV=3 - [SET_HUMAN]	2.81483e+06	1.93681e+06	0
Q9UHD8	Septin-9 OS=Homo sapiens GN=SEPT9 PE=1 SV=2 - [SEPT9_HUMAN]	3.31765e+06	3.96214e+06	2.67066e+06
P05362	Intercellular adhesion molecule 1 OS=Homo sapiens GN=ICAM1 PE=1 SV=2 - [ICAM1_HUMAN]	2.82722e+06	0	1.42083e+06
P43007	Neutral amino acid transporter A OS=Homo sapiens GN=SLC1A4 PE=1 SV=1 - [SATT_HUMAN]	5.82906e+06	0	0
P02647	Apolipoprotein A-I OS=Homo sapiens GN=APOA1 PE=1 SV=1 - [APOA1_HUMAN]	8.18139e+06	0	0
P02788	Lactotransferrin OS=Homo sapiens GN=LTF PE=1 SV=6 - [TRFL_HUMAN]	6.11333e+07	1.61008e+08	6.55635e+07
Q08722	Leukocyte surface antigen CD47 OS=Homo sapiens GN=CD47 PE=1 SV=1 - [CD47_HUMAN]	4.38642e+07	7.40615e+07	8.34669e+06
P62070	Ras-related protein R-Ras2 OS=Homo sapiens GN=RRAS2 PE=1 SV=1 - [RRAS2_HUMAN]	881078	0	1.20783e+06
O14817	Tetraspanin-4 OS=Homo sapiens GN=TSPAN4 PE=1 SV=1 - [TSN4_HUMAN]	5.99347e+06	0	0
P19105	Myosin regulatory light chain 12A OS=Homo sapiens GN=MYL12A PE=1 SV=2 - [ML12A_HUMAN]	4.19627e+06	0	0
P26599	Polypyrimidine tract-binding protein 1 OS=Homo sapiens GN=PTBP1 PE=1 SV=1 - [PTBP1_HUMAN]	1.90516e+06	0	0
P01008	Antithrombin-III OS=Homo sapiens GN=SERPINC1 PE=1 SV=1 - [ANT3_HUMAN]	7.58254e+06	1.5204e+07	6.67581e+06
Q14974	Importin subunit beta-1 OS=Homo sapiens GN=KPNB1 PE=1 SV=2 - [IMB1_HUMAN]	2.13469e+06	2337700	1.33778e+06
P07996	Thrombospondin-1 OS=Homo sapiens GN=THBS1 PE=1 SV=2 - [TSP1_HUMAN]	3.68492e+06	5.55643e+06	4.0338e+06
Q15417	Calponin-3 OS=Homo sapiens GN=CNN3 PE=1 SV=1 - [CNN3_HUMAN]	0	0	0
P14923	Junction plakoglobin OS=Homo sapiens GN=JUP PE=1 SV=3 - [PLAK_HUMAN]	5.49778e+06	1.78053e+06	2.33431e+06
P29966	Myristoylated alanine-rich C-kinase substrate OS=Homo sapiens GN=MARCKS PE=1 SV=4 - [MARCS_HUMAN]	785407	0	0
Q9BRG1	Vacuolar protein-sorting-associated protein 25 OS=Homo sapiens GN=VPS25 PE=1 SV=1 - [VPS25_HUMAN]	1.76118e+06	0	0
Q96L46	Calpain small subunit 2 OS=Homo sapiens GN=CAPNS2 PE=2 SV=2 - [CPNS2_HUMAN]	3.1064e+06	0	1.88244e+06
P46109	Crk-like protein OS=Homo sapiens GN=CRKL PE=1 SV=1 - [CRKL_HUMAN]	4.54058e+06	3.48961e+06	2.54751e+06
O14772	Fucose-1-phosphate guanylyltransferase OS=Homo sapiens GN=FPGT PE=1 SV=2 - [FPGT_HUMAN]	0	0	0
P30626	Sorcin OS=Homo sapiens GN=SRI PE=1 SV=1 - [SORCN_HUMAN]	2072751	0	0
Q969P0	Immunoglobulin superfamily member 8 OS=Homo sapiens GN=IGSF8 PE=1 SV=1 - [IGSF8_HUMAN]	1.73658e+06	2.61281e+06	0
P35579	Myosin-9 OS=Homo sapiens GN=MYH9 PE=1 SV=4 - [MYH9_HUMAN]	8.21047e+06	2.25399e+06	3.56502e+06
P50990	T-complex protein 1 subunit theta OS=Homo sapiens GN=CCT8 PE=1 SV=4 - [TCPQ_HUMAN]	1.93384e+06	0	0
P02765	Alpha-2-HS-glycoprotein OS=Homo sapiens GN=AHSG PE=1 SV=1 - [FETUA_HUMAN]	1.48536e+08	2.47367e+08	2.27738e+08
P46783	40S ribosomal protein S10 OS=Homo sapiens GN=RPS10 PE=1 SV=1 - [RS10_HUMAN]	2.73793e+06	0	1.91685e+06
P25705	ATP synthase subunit alpha, mitochondrial OS=Homo sapiens GN=ATP5A1 PE=1 SV=1 - [ATPA_HUMAN]	1.68009e+06	0	1.54068e+06
Q12974	Protein tyrosine phosphatase type IVA 2 OS=Homo sapiens GN=PTP4A2 PE=1 SV=1 - [TP4A2_HUMAN]	1.69885e+06	0	0
Q12959	Disks large homolog 1 OS=Homo sapiens GN=DLG1 PE=1 SV=2 - [DLG1_HUMAN]	2.20735e+06	1.04271e+06	2.27468e+06
P01033	Metalloproteinase inhibitor 1 OS=Homo sapiens GN=TIMP1 PE=1 SV=1 - [TIMP1_HUMAN]	4.65376e+06	0	0
Q15019	Septin-2 OS=Homo sapiens GN=SEPT2 PE=1 SV=1 - [SEPT2_HUMAN]	6.25651e+06	4.88943e+06	4.80722e+06
Q15056	Eukaryotic translation initiation factor 4H OS=Homo sapiens GN=EIF4H PE=1 SV=5 - [IF4H_HUMAN]	3.04406e+06	0	0
O14672	Disintegrin and metalloproteinase domain-containing protein 10 OS=Homo sapiens GN=ADAM10 PE=1 SV=1 - [ADA10_HUMAN]	4.61033e+06	5.26655e+06	3.77373e+06
Q9HBH0	Rho-related GTP-binding protein RhoF OS=Homo sapiens GN=RHOF PE=1 SV=1 - [RHOF_HUMAN]	3.10807e+06	0	0
P21291	Cysteine and glycine-rich protein 1 OS=Homo sapiens GN=CSRP1 PE=1 SV=3 - [CSRP1_HUMAN]	1.26184e+06	0	0
P50914	60S ribosomal protein L14 OS=Homo sapiens GN=RPL14 PE=1 SV=4 - [RL14_HUMAN]	2.12546e+06	0	1.18987e+06
P83731	60S ribosomal protein L24 OS=Homo sapiens GN=RPL24 PE=1 SV=1 - [RL24_HUMAN]	2.46893e+06	0	0
O43570	Carbonic anhydrase 12 OS=Homo sapiens GN=CA12 PE=1 SV=1 - [CAH12_HUMAN]	1.00532e+07	0	0
Q9NUP9	Protein lin-7 homolog C OS=Homo sapiens GN=LIN7C PE=1 SV=1 - [LIN7C_HUMAN]	1.66344e+06	0	0
P19823	Inter-alpha-trypsin inhibitor heavy chain H2 OS=Homo sapiens GN=ITIH2 PE=1 SV=2 - [ITIH2_HUMAN]	5.57857e+06	2.29301e+07	3.86042e+06
Q14344	Guanine nucleotide-binding protein subunit alpha-13 OS=Homo sapiens GN=GNA13 PE=1 SV=2 - [GNA13_HUMAN]	9.76649e+06	1.63975e+07	1.1368e+07
P61158	Actin-related protein 3 OS=Homo sapiens GN=ACTR3 PE=1 SV=3 - [ARP3_HUMAN]	4.70974e+06	0	0
P01344	Insulin-like growth factor II OS=Homo sapiens GN=IGF2 PE=1 SV=1 - [IGF2_HUMAN]	2.42282e+06	0	2.97408e+06
Q96C19	EF-hand domain-containing protein D2 OS=Homo sapiens GN=EFHD2 PE=1 SV=1 - [EFHD2_HUMAN]	1.05509e+06	0	0
Q16881	Thioredoxin reductase 1, cytoplasmic OS=Homo sapiens GN=TXNRD1 PE=1 SV=3 - [TRXR1_HUMAN]	2.36376e+06	3.37445e+06	2.6406e+06
Q9Y3L5	Ras-related protein Rap-2c OS=Homo sapiens GN=RAP2C PE=1 SV=1 - [RAP2C_HUMAN]	2.34195e+06	0	0
Q9H5V8	CUB domain-containing protein 1 OS=Homo sapiens GN=CDCP1 PE=1 SV=3 - [CDCP1_HUMAN]	5.36041e+06	0	2.80254e+06
Q5VW32	BRO1 domain-containing protein BROX OS=Homo sapiens GN=BROX PE=1 SV=1 - [BROX_HUMAN]	1.59288e+06	0	0
Q9NZN3	EH domain-containing protein 3 OS=Homo sapiens GN=EHD3 PE=1 SV=2 - [EHD3_HUMAN]	0	1.46373e+06	1.36777e+06
O60506	Heterogeneous nuclear ribonucleoprotein Q OS=Homo sapiens GN=SYNCRIP PE=1 SV=2 - [HNRPQ_HUMAN]	3.82884e+06	0	3.17771e+06
P04279	Semenogelin-1 OS=Homo sapiens GN=SEMG1 PE=1 SV=2 - [SEMG1_HUMAN]	0	684891	0
Q9Y696	Chloride intracellular channel protein 4 OS=Homo sapiens GN=CLIC4 PE=1 SV=4 - [CLIC4_HUMAN]	1.37184e+06	0	0
Q9BUL8	Programmed cell death protein 10 OS=Homo sapiens GN=PDCD10 PE=1 SV=1 - [PDC10_HUMAN]	1.18949e+06	0	0
P22692	Insulin-like growth factor-binding protein 4 OS=Homo sapiens GN=IGFBP4 PE=1 SV=2 - [IBP4_HUMAN]	0	0	1.56634e+06
Q8NBS9	Thioredoxin domain-containing protein 5 OS=Homo sapiens GN=TXNDC5 PE=1 SV=2 - [TXND5_HUMAN]	1.84441e+06	0	0
P30825	High affinity cationic amino acid transporter 1 OS=Homo sapiens GN=SLC7A1 PE=1 SV=1 - [CTR1_HUMAN]	3.03296e+06	2.33829e+06	3.62712e+06
P30040	Endoplasmic reticulum resident protein 29 OS=Homo sapiens GN=ERP29 PE=1 SV=4 - [ERP29_HUMAN]	4.26553e+06	0	0
P55209	Nucleosome assembly protein 1-like 1 OS=Homo sapiens GN=NAP1L1 PE=1 SV=1 - [NP1L1_HUMAN]	0	0	0
P84098	60S ribosomal protein L19 OS=Homo sapiens GN=RPL19 PE=1 SV=1 - [RL19_HUMAN]	3.05989e+06	0	2.84634e+06
P21796	Voltage-dependent anion-selective channel protein 1 OS=Homo sapiens GN=VDAC1 PE=1 SV=2 - [VDAC1_HUMAN]	2.26195e+06	0	1.44391e+06
O75369	Filamin-B OS=Homo sapiens GN=FLNB PE=1 SV=2 - [FLNB_HUMAN]	6.26901e+06	4.50437e+06	5.34922e+06
P28074	Proteasome subunit beta type-5 OS=Homo sapiens GN=PSMB5 PE=1 SV=3 - [PSB5_HUMAN]	0	0	0
Q99733	Nucleosome assembly protein 1-like 4 OS=Homo sapiens GN=NAP1L4 PE=1 SV=1 - [NP1L4_HUMAN]	1.5573e+06	0	0
P43487	Ran-specific GTPase-activating protein OS=Homo sapiens GN=RANBP1 PE=1 SV=1 - [RANG_HUMAN]	0	0	2.35589e+06
P08582	Melanotransferrin OS=Homo sapiens GN=MELTF PE=1 SV=2 - [TRFM_HUMAN]	0	0	1.80227e+06
O43760	Synaptogyrin-2 OS=Homo sapiens GN=SYNGR2 PE=1 SV=1 - [SNG2_HUMAN]	1.86191e+06	0	1.34626e+06
P23381	Tryptophan--tRNA ligase, cytoplasmic OS=Homo sapiens GN=WARS PE=1 SV=2 - [SYWC_HUMAN]	4.40912e+06	0	0
P30408	Transmembrane 4 L6 family member 1 OS=Homo sapiens GN=TM4SF1 PE=1 SV=1 - [T4S1_HUMAN]	0	0	799487
P00390	Glutathione reductase, mitochondrial OS=Homo sapiens GN=GSR PE=1 SV=2 - [GSHR_HUMAN]	4.04268e+06	0	2.89335e+06
P49720	Proteasome subunit beta type-3 OS=Homo sapiens GN=PSMB3 PE=1 SV=2 - [PSB3_HUMAN]	3.02711e+06	0	0
P22492	Histone H1t OS=Homo sapiens GN=HIST1H1T PE=2 SV=4 - [H1T_HUMAN]	0	0	0
Q9HDC9	Adipocyte plasma membrane-associated protein OS=Homo sapiens GN=APMAP PE=1 SV=2 - [APMAP_HUMAN]	2.48712e+06	0	0
P62917	60S ribosomal protein L8 OS=Homo sapiens GN=RPL8 PE=1 SV=2 - [RL8_HUMAN]	1.63916e+06	0	0
Q16563	Synaptophysin-like protein 1 OS=Homo sapiens GN=SYPL1 PE=1 SV=1 - [SYPL1_HUMAN]	0	0	0
P27635	60S ribosomal protein L10 OS=Homo sapiens GN=RPL10 PE=1 SV=4 - [RL10_HUMAN]	1.66349e+06	0	0
P61619	Protein transport protein Sec61 subunit alpha isoform 1 OS=Homo sapiens GN=SEC61A1 PE=1 SV=2 - [S61A1_HUMAN]	1.2389e+06	0	0
Q96QD8	Sodium-coupled neutral amino acid transporter 2 OS=Homo sapiens GN=SLC38A2 PE=1 SV=2 - [S38A2_HUMAN]	0	0	7.35919e+06
O60664	Perilipin-3 OS=Homo sapiens GN=PLIN3 PE=1 SV=3 - [PLIN3_HUMAN]	5.36213e+06	0	0
P28161	Glutathione S-transferase Mu 2 OS=Homo sapiens GN=GSTM2 PE=1 SV=2 - [GSTM2_HUMAN]	2.47056e+06	0	0
P02771	Alpha-fetoprotein OS=Homo sapiens GN=AFP PE=1 SV=1 - [FETA_HUMAN]	9.39373e+06	1.6813e+07	7.56126e+06
P45880	Voltage-dependent anion-selective channel protein 2 OS=Homo sapiens GN=VDAC2 PE=1 SV=2 - [VDAC2_HUMAN]	1.8297e+06	0	0
Q15043	Zinc transporter ZIP14 OS=Homo sapiens GN=SLC39A14 PE=1 SV=3 - [S39AE_HUMAN]	0	0	0
Q9BY43	Charged multivesicular body protein 4a OS=Homo sapiens GN=CHMP4A PE=1 SV=3 - [CHM4A_HUMAN]	1064773	0	1.12513e+06
P04217	Alpha-1B-glycoprotein OS=Homo sapiens GN=A1BG PE=1 SV=4 - [A1BG_HUMAN]	9.71738e+06	0	1.16759e+07
P01024	Complement C3 OS=Homo sapiens GN=C3 PE=1 SV=2 - [CO3_HUMAN]	7.91881e+06	1.53077e+07	8.11338e+06
P0C0L4	Complement C4-A OS=Homo sapiens GN=C4A PE=1 SV=2 - [CO4A_HUMAN]	1.29043e+07	1.05037e+07	1.06744e+07
P23142	Fibulin-1 OS=Homo sapiens GN=FBLN1 PE=1 SV=4 - [FBLN1_HUMAN]	2.02471e+06	5.06875e+06	0
P31930	Cytochrome b-c1 complex subunit 1, mitochondrial OS=Homo sapiens GN=UQCRC1 PE=1 SV=3 - [QCR1_HUMAN]	1.58489e+06	0	1.47829e+06
P22061	Protein-L-isoaspartate(D-aspartate) O-methyltransferase OS=Homo sapiens GN=PCMT1 PE=1 SV=4 - [PIMT_HUMAN]	0	0	0
P12259	Coagulation factor V OS=Homo sapiens GN=F5 PE=1 SV=4 - [FA5_HUMAN]	1.97057e+07	1.6414e+07	6.49346e+06
P50895	Basal cell adhesion molecule OS=Homo sapiens GN=BCAM PE=1 SV=2 - [BCAM_HUMAN]	3.6261e+06	911200	0
P28070	Proteasome subunit beta type-4 OS=Homo sapiens GN=PSMB4 PE=1 SV=4 - [PSB4_HUMAN]	1.9065e+06	3.25544e+06	1.88293e+06
P26373	60S ribosomal protein L13 OS=Homo sapiens GN=RPL13 PE=1 SV=4 - [RL13_HUMAN]	3.116e+06	0	0
P02748	Complement component C9 OS=Homo sapiens GN=C9 PE=1 SV=2 - [CO9_HUMAN]	8.38602e+06	8.91504e+06	8.32958e+06
P27701	CD82 antigen OS=Homo sapiens GN=CD82 PE=1 SV=1 - [CD82_HUMAN]	3.92714e+06	0	0
P78417	Glutathione S-transferase omega-1 OS=Homo sapiens GN=GSTO1 PE=1 SV=2 - [GSTO1_HUMAN]	0	0	1.25832e+06
Q15063	Periostin OS=Homo sapiens GN=POSTN PE=1 SV=2 - [POSTN_HUMAN]	2.27176e+06	2.27577e+06	0
Q02790	Peptidyl-prolyl cis-trans isomerase FKBP4 OS=Homo sapiens GN=FKBP4 PE=1 SV=3 - [FKBP4_HUMAN]	0	0	1.53126e+06
P62906	60S ribosomal protein L10a OS=Homo sapiens GN=RPL10A PE=1 SV=2 - [RL10A_HUMAN]	2.51717e+06	0	0
P35232	Prohibitin OS=Homo sapiens GN=PHB PE=1 SV=1 - [PHB_HUMAN]	9.86976e+06	18022472	9.85411e+06
O00194	Ras-related protein Rab-27B OS=Homo sapiens GN=RAB27B PE=1 SV=4 - [RB27B_HUMAN]	0	0	1.0506e+06
Q9HCG1	Zinc finger protein 160 OS=Homo sapiens GN=ZNF160 PE=2 SV=3 - [ZN160_HUMAN]	3.22935e+07	0	0
P19338	Nucleolin OS=Homo sapiens GN=NCL PE=1 SV=3 - [NUCL_HUMAN]	1.61279e+06	4.13187e+06	0
O15127	Secretory carrier-associated membrane protein 2 OS=Homo sapiens GN=SCAMP2 PE=1 SV=2 - [SCAM2_HUMAN]	751520	0	0
Q15293	Reticulocalbin-1 OS=Homo sapiens GN=RCN1 PE=1 SV=1 - [RCN1_HUMAN]	609788	0	0
Q99436	Proteasome subunit beta type-7 OS=Homo sapiens GN=PSMB7 PE=1 SV=1 - [PSB7_HUMAN]	2.13557e+06	0	2.58344e+06
Q06323	Proteasome activator complex subunit 1 OS=Homo sapiens GN=PSME1 PE=1 SV=1 - [PSME1_HUMAN]	2.36389e+06	0	0
P49006	MARCKS-related protein OS=Homo sapiens GN=MARCKSL1 PE=1 SV=2 - [MRP_HUMAN]	1.71455e+06	0	0
Q16851	UTP--glucose-1-phosphate uridylyltransferase OS=Homo sapiens GN=UGP2 PE=1 SV=5 - [UGPA_HUMAN]	2.38378e+06	0	0
P08648	Integrin alpha-5 OS=Homo sapiens GN=ITGA5 PE=1 SV=2 - [ITA5_HUMAN]	2.82481e+06	3.09909e+06	0
O15143	Actin-related protein 2/3 complex subunit 1B OS=Homo sapiens GN=ARPC1B PE=1 SV=3 - [ARC1B_HUMAN]	0	0	608147
Q8WV41	Sorting nexin-33 OS=Homo sapiens GN=SNX33 PE=1 SV=1 - [SNX33_HUMAN]	1.56704e+06	0	0
P52565	Rho GDP-dissociation inhibitor 1 OS=Homo sapiens GN=ARHGDIA PE=1 SV=3 - [GDIR1_HUMAN]	0	4030432	5.82193e+06
P61313	60S ribosomal protein L15 OS=Homo sapiens GN=RPL15 PE=1 SV=2 - [RL15_HUMAN]	3.00807e+06	0	2.5122e+06
P61247	40S ribosomal protein S3a OS=Homo sapiens GN=RPS3A PE=1 SV=2 - [RS3A_HUMAN]	0	0	2.2221e+06
P62424	60S ribosomal protein L7a OS=Homo sapiens GN=RPL7A PE=1 SV=2 - [RL7A_HUMAN]	1.7778e+06	0	0
Q8IW35	Centrosomal protein of 97 kDa OS=Homo sapiens GN=CEP97 PE=1 SV=1 - [CEP97_HUMAN]	0	0	0
P31948	Stress-induced-phosphoprotein 1 OS=Homo sapiens GN=STIP1 PE=1 SV=1 - [STIP1_HUMAN]	3.75074e+06	0	2.09311e+06
Q5T0N5	Formin-binding protein 1-like OS=Homo sapiens GN=FNBP1L PE=1 SV=3 - [FBP1L_HUMAN]	0	0	2.53201e+06
Q00325	Phosphate carrier protein, mitochondrial OS=Homo sapiens GN=SLC25A3 PE=1 SV=2 - [MPCP_HUMAN]	1.8684e+06	0	0
P13798	Acylamino-acid-releasing enzyme OS=Homo sapiens GN=APEH PE=1 SV=4 - [ACPH_HUMAN]	837782	1.94561e+06	1787954
P10301	Ras-related protein R-Ras OS=Homo sapiens GN=RRAS PE=1 SV=1 - [RRAS_HUMAN]	0	0	0
P62753	40S ribosomal protein S6 OS=Homo sapiens GN=RPS6 PE=1 SV=1 - [RS6_HUMAN]	0	0	0
P12830	Cadherin-1 OS=Homo sapiens GN=CDH1 PE=1 SV=3 - [CADH1_HUMAN]	3.59541e+06	4.34063e+06	5.65091e+06
Q13421	Mesothelin OS=Homo sapiens GN=MSLN PE=1 SV=2 - [MSLN_HUMAN]	4.56495e+06	0	2.6161e+06
Q96T21	Selenocysteine insertion sequence-binding protein 2 OS=Homo sapiens GN=SECISBP2 PE=1 SV=2 - [SEBP2_HUMAN]	0	0	2.61717e+06
P04004	Vitronectin OS=Homo sapiens GN=VTN PE=1 SV=1 - [VTNC_HUMAN]	1.47718e+07	1.51395e+07	1.05601e+07
Q14624	Inter-alpha-trypsin inhibitor heavy chain H4 OS=Homo sapiens GN=ITIH4 PE=1 SV=4 - [ITIH4_HUMAN]	8.23639e+06	9.47389e+06	1.37612e+07
Q13813	Spectrin alpha chain, non-erythrocytic 1 OS=Homo sapiens GN=SPTAN1 PE=1 SV=3 - [SPTN1_HUMAN]	2.16409e+06	0	1.26157e+06
Q96S97	Myeloid-associated differentiation marker OS=Homo sapiens GN=MYADM PE=1 SV=2 - [MYADM_HUMAN]	4.17653e+06	0	0
Q96FN4	Copine-2 OS=Homo sapiens GN=CPNE2 PE=1 SV=3 - [CPNE2_HUMAN]	3.65482e+07	9.44417e+07	2.26046e+07
P10643	Complement component C7 OS=Homo sapiens GN=C7 PE=1 SV=2 - [CO7_HUMAN]	0	3.57596e+06	1.53946e+06
P26639	Threonine--tRNA ligase, cytoplasmic OS=Homo sapiens GN=TARS PE=1 SV=3 - [SYTC_HUMAN]	1.79254e+06	0	0
O15144	Actin-related protein 2/3 complex subunit 2 OS=Homo sapiens GN=ARPC2 PE=1 SV=1 - [ARPC2_HUMAN]	1.6894e+06	0	0
Q9UNP9	Peptidyl-prolyl cis-trans isomerase E OS=Homo sapiens GN=PPIE PE=1 SV=1 - [PPIE_HUMAN]	8798857	6.82809e+06	0
P34932	Heat shock 70 kDa protein 4 OS=Homo sapiens GN=HSPA4 PE=1 SV=4 - [HSP74_HUMAN]	3.87693e+06	5.78162e+07	0
Q8N3T6	Transmembrane protein 132C OS=Homo sapiens GN=TMEM132C PE=2 SV=3 - [T132C_HUMAN]	0	0	2.01969e+07
Q9BVK6	Transmembrane emp24 domain-containing protein 9 OS=Homo sapiens GN=TMED9 PE=1 SV=2 - [TMED9_HUMAN]	1.25354e+06	0	0
P01023	Alpha-2-macroglobulin OS=Homo sapiens GN=A2M PE=1 SV=3 - [A2MG_HUMAN]	5.17815e+06	2.52369e+07	5.18439e+06
P20645	Cation-dependent mannose-6-phosphate receptor OS=Homo sapiens GN=M6PR PE=1 SV=1 - [MPRD_HUMAN]	1.74539e+06	0	0
O75695	Protein XRP2 OS=Homo sapiens GN=RP2 PE=1 SV=4 - [XRP2_HUMAN]	3.22792e+06	0	0
Q9UGI8	Testin OS=Homo sapiens GN=TES PE=1 SV=1 - [TES_HUMAN]	0	0	0
Q9NX78	Transmembrane protein 260 OS=Homo sapiens GN=TMEM260 PE=2 SV=3 - [TM260_HUMAN]	0	1.30796e+07	0
Q9UBV8	Peflin OS=Homo sapiens GN=PEF1 PE=1 SV=1 - [PEF1_HUMAN]	3.13479e+06	0	1.71075e+06
P12429	Annexin A3 OS=Homo sapiens GN=ANXA3 PE=1 SV=3 - [ANXA3_HUMAN]	6.49484e+06	0	5.4044e+06
P00505	Aspartate aminotransferase, mitochondrial OS=Homo sapiens GN=GOT2 PE=1 SV=3 - [AATM_HUMAN]	1.60043e+06	0	0
Q9NTK5	Obg-like ATPase 1 OS=Homo sapiens GN=OLA1 PE=1 SV=2 - [OLA1_HUMAN]	2.17762e+06	2.14435e+06	0
P27105	Erythrocyte band 7 integral membrane protein OS=Homo sapiens GN=STOM PE=1 SV=3 - [STOM_HUMAN]	0	0	0
Q13277	Syntaxin-3 OS=Homo sapiens GN=STX3 PE=1 SV=3 - [STX3_HUMAN]	2.34908e+06	1.65866e+06	0
Q9Y266	Nuclear migration protein nudC OS=Homo sapiens GN=NUDC PE=1 SV=1 - [NUDC_HUMAN]	0	0	0
Q96TA1	Niban-like protein 1 OS=Homo sapiens GN=FAM129B PE=1 SV=3 - [NIBL1_HUMAN]	0	0	2.54462e+06
P09327	Villin-1 OS=Homo sapiens GN=VIL1 PE=1 SV=4 - [VILI_HUMAN]	1.35226e+06	0	0
P30838	Aldehyde dehydrogenase, dimeric NADP-preferring OS=Homo sapiens GN=ALDH3A1 PE=1 SV=3 - [AL3A1_HUMAN]	0	0	757194
Q7Z570	Zinc finger protein 804A OS=Homo sapiens GN=ZNF804A PE=1 SV=3 - [Z804A_HUMAN]	0	0	0
P02749	Beta-2-glycoprotein 1 OS=Homo sapiens GN=APOH PE=1 SV=3 - [APOH_HUMAN]	5.35741e+06	0	0
Q02241	Kinesin-like protein KIF23 OS=Homo sapiens GN=KIF23 PE=1 SV=3 - [KIF23_HUMAN]	3.14709e+06	0	3.54818e+06
Q13443	Disintegrin and metalloproteinase domain-containing protein 9 OS=Homo sapiens GN=ADAM9 PE=1 SV=1 - [ADAM9_HUMAN]	1.39347e+06	0	1.17795e+06
Q8N5I2	Arrestin domain-containing protein 1 OS=Homo sapiens GN=ARRDC1 PE=1 SV=1 - [ARRD1_HUMAN]	0	0	0
Q92734	Protein TFG OS=Homo sapiens GN=TFG PE=1 SV=2 - [TFG_HUMAN]	1.60248e+06	0	820770
O95342	Bile salt export pump OS=Homo sapiens GN=ABCB11 PE=1 SV=2 - [ABCBB_HUMAN]	0	0	0
P06756	Integrin alpha-V OS=Homo sapiens GN=ITGAV PE=1 SV=2 - [ITAV_HUMAN]	3.00461e+07	0	0
Q9BPU6	Dihydropyrimidinase-related protein 5 OS=Homo sapiens GN=DPYSL5 PE=1 SV=1 - [DPYL5_HUMAN]	5.74101e+06	0	0
P78310	Coxsackievirus and adenovirus receptor OS=Homo sapiens GN=CXADR PE=1 SV=1 - [CXAR_HUMAN]	0	0	1.09657e+06
Q8NC51	Plasminogen activator inhibitor 1 RNA-binding protein OS=Homo sapiens GN=SERBP1 PE=1 SV=2 - [PAIRB_HUMAN]	1.56458e+06	0	0
P08514	Integrin alpha-IIb OS=Homo sapiens GN=ITGA2B PE=1 SV=3 - [ITA2B_HUMAN]	1.25126e+07	7.14755e+06	6.92423e+06
P06748	Nucleophosmin OS=Homo sapiens GN=NPM1 PE=1 SV=2 - [NPM_HUMAN]	0	3.04581e+06	0
P61978	Heterogeneous nuclear ribonucleoprotein K OS=Homo sapiens GN=HNRNPK PE=1 SV=1 - [HNRPK_HUMAN]	2.3498e+06	0	0
Q9H0X4	Protein FAM234A OS=Homo sapiens GN=FAM234A PE=1 SV=1 - [F234A_HUMAN]	1.59108e+06	0	0
P01130	Low-density lipoprotein receptor OS=Homo sapiens GN=LDLR PE=1 SV=1 - [LDLR_HUMAN]	0	0	0
P26641	Elongation factor 1-gamma OS=Homo sapiens GN=EEF1G PE=1 SV=3 - [EF1G_HUMAN]	0	0	1.85513e+06
Q99536	Synaptic vesicle membrane protein VAT-1 homolog OS=Homo sapiens GN=VAT1 PE=1 SV=2 - [VAT1_HUMAN]	1.70902e+06	0	0
P19971	Thymidine phosphorylase OS=Homo sapiens GN=TYMP PE=1 SV=2 - [TYPH_HUMAN]	0	6.91703e+06	0
Q9NZP5	Olfactory receptor 5AC2 OS=Homo sapiens GN=OR5AC2 PE=3 SV=2 - [O5AC2_HUMAN]	7.48424e+07	101824804	7.62882e+07
Q14194	Dihydropyrimidinase-related protein 1 OS=Homo sapiens GN=CRMP1 PE=1 SV=1 - [DPYL1_HUMAN]	2.95829e+06	0	0
P07093	Glia-derived nexin OS=Homo sapiens GN=SERPINE2 PE=1 SV=1 - [GDN_HUMAN]	0	1.65934e+06	0
Q9H2H9	Sodium-coupled neutral amino acid transporter 1 OS=Homo sapiens GN=SLC38A1 PE=1 SV=1 - [S38A1_HUMAN]	0	0	0
P20073	Annexin A7 OS=Homo sapiens GN=ANXA7 PE=1 SV=3 - [ANXA7_HUMAN]	0	0	0
P08697	Alpha-2-antiplasmin OS=Homo sapiens GN=SERPINF2 PE=1 SV=3 - [A2AP_HUMAN]	8.66558e+06	1.52709e+07	0
P49189	4-trimethylaminobutyraldehyde dehydrogenase OS=Homo sapiens GN=ALDH9A1 PE=1 SV=3 - [AL9A1_HUMAN]	0	0	0
Q92598	Heat shock protein 105 kDa OS=Homo sapiens GN=HSPH1 PE=1 SV=1 - [HS105_HUMAN]	585760	581480	783975
Q14289	Protein-tyrosine kinase 2-beta OS=Homo sapiens GN=PTK2B PE=1 SV=2 - [FAK2_HUMAN]	0	0	0
Q8WTV0	Scavenger receptor class B member 1 OS=Homo sapiens GN=SCARB1 PE=1 SV=1 - [SCRB1_HUMAN]	0	0	2.72183e+06
A8K8P3	Protein SFI1 homolog OS=Homo sapiens GN=SFI1 PE=1 SV=2 - [SFI1_HUMAN]	59568037	0	0
Q53EZ4	Centrosomal protein of 55 kDa OS=Homo sapiens GN=CEP55 PE=1 SV=3 - [CEP55_HUMAN]	0	0	0
P18084	Integrin beta-5 OS=Homo sapiens GN=ITGB5 PE=1 SV=1 - [ITB5_HUMAN]	2.66822e+06	2.30847e+06	2.07026e+06
Q86VE9	Serine incorporator 5 OS=Homo sapiens GN=SERINC5 PE=2 SV=1 - [SERC5_HUMAN]	0	0	0
Q13228	Selenium-binding protein 1 OS=Homo sapiens GN=SELENBP1 PE=1 SV=2 - [SBP1_HUMAN]	2.15981e+06	0	0
O75674	TOM1-like protein 1 OS=Homo sapiens GN=TOM1L1 PE=1 SV=2 - [TM1L1_HUMAN]	1.87879e+06	1.66709e+06	0
P37837	Transaldolase OS=Homo sapiens GN=TALDO1 PE=1 SV=2 - [TALDO_HUMAN]	0	0	0
O43175	D-3-phosphoglycerate dehydrogenase OS=Homo sapiens GN=PHGDH PE=1 SV=4 - [SERA_HUMAN]	1.6394e+06	1.97086e+06	0
O14936	Peripheral plasma membrane protein CASK OS=Homo sapiens GN=CASK PE=1 SV=3 - [CSKP_HUMAN]	3.4145e+06	2.53039e+06	2.37513e+06
Q12864	Cadherin-17 OS=Homo sapiens GN=CDH17 PE=2 SV=3 - [CAD17_HUMAN]	1.30209e+06	0	0
O60942	mRNA-capping enzyme OS=Homo sapiens GN=RNGTT PE=1 SV=1 - [MCE1_HUMAN]	7.42364e+06	0	0
O43681	ATPase ASNA1 OS=Homo sapiens GN=ASNA1 PE=1 SV=2 - [ASNA_HUMAN]	2.83103e+07	0	0
O43776	Asparagine--tRNA ligase, cytoplasmic OS=Homo sapiens GN=NARS PE=1 SV=1 - [SYNC_HUMAN]	2.84642e+06	0	0
P02760	Protein AMBP OS=Homo sapiens GN=AMBP PE=1 SV=1 - [AMBP_HUMAN]	3.62634e+06	1.07568e+07	2.81658e+06
P04843	Dolichyl-diphosphooligosaccharide--protein glycosyltransferase subunit 1 OS=Homo sapiens GN=RPN1 PE=1 SV=1 - [RPN1_HUMAN]	4.51451e+06	3.01341e+06	5.63011e+06
Q8WWI5	Choline transporter-like protein 1 OS=Homo sapiens GN=SLC44A1 PE=1 SV=1 - [CTL1_HUMAN]	1.15218e+06	0	0
P39656	Dolichyl-diphosphooligosaccharide--protein glycosyltransferase 48 kDa subunit OS=Homo sapiens GN=DDOST PE=1 SV=4 - [OST48_HUMAN]	3.72729e+06	0	2.01007e+06
Q8TEU7	Rap guanine nucleotide exchange factor 6 OS=Homo sapiens GN=RAPGEF6 PE=1 SV=2 - [RPGF6_HUMAN]	4.85147e+06	1.27068e+08	0
Q5JWF2	Guanine nucleotide-binding protein G(s) subunit alpha isoforms XLas OS=Homo sapiens GN=GNAS PE=1 SV=2 - [GNAS1_HUMAN]	7434755	1.16573e+07	1.1368e+07
P48637	Glutathione synthetase OS=Homo sapiens GN=GSS PE=1 SV=1 - [GSHB_HUMAN]	0	7.09288e+06	0
P04844	Dolichyl-diphosphooligosaccharide--protein glycosyltransferase subunit 2 OS=Homo sapiens GN=RPN2 PE=1 SV=3 - [RPN2_HUMAN]	0	0	1.50698e+06
Q86VP6	Cullin-associated NEDD8-dissociated protein 1 OS=Homo sapiens GN=CAND1 PE=1 SV=2 - [CAND1_HUMAN]	1.76496e+06	0	1193934
P36578	60S ribosomal protein L4 OS=Homo sapiens GN=RPL4 PE=1 SV=5 - [RL4_HUMAN]	0	0	0
P39748	Flap endonuclease 1 OS=Homo sapiens GN=FEN1 PE=1 SV=1 - [FEN1_HUMAN]	0	2.00045e+07	0
O75901	Ras association domain-containing protein 9 OS=Homo sapiens GN=RASSF9 PE=2 SV=2 - [RASF9_HUMAN]	4.1565e+07	0	7.84445e+07
P00742	Coagulation factor X OS=Homo sapiens GN=F10 PE=1 SV=2 - [FA10_HUMAN]	1.30095e+06	0	0
P11169	Solute carrier family 2, facilitated glucose transporter member 3 OS=Homo sapiens GN=SLC2A3 PE=1 SV=1 - [GTR3_HUMAN]	5132797	0	0
Q13308	Inactive tyrosine-protein kinase 7 OS=Homo sapiens GN=PTK7 PE=1 SV=2 - [PTK7_HUMAN]	1.53184e+06	0	2.45001e+06
P39023	60S ribosomal protein L3 OS=Homo sapiens GN=RPL3 PE=1 SV=2 - [RL3_HUMAN]	775434	0	0
P55011	Solute carrier family 12 member 2 OS=Homo sapiens GN=SLC12A2 PE=1 SV=1 - [S12A2_HUMAN]	2.70849e+06	2.43348e+06	1.70199e+06
P13671	Complement component C6 OS=Homo sapiens GN=C6 PE=1 SV=3 - [CO6_HUMAN]	4.19767e+06	0	5.0857e+06
Q9BXP8	Pappalysin-2 OS=Homo sapiens GN=PAPPA2 PE=1 SV=4 - [PAPP2_HUMAN]	0	0	1.30698e+07
P07384	Calpain-1 catalytic subunit OS=Homo sapiens GN=CAPN1 PE=1 SV=1 - [CAN1_HUMAN]	2600332	0	0
Q99829	Copine-1 OS=Homo sapiens GN=CPNE1 PE=1 SV=1 - [CPNE1_HUMAN]	719743	0	0
O96009	Napsin-A OS=Homo sapiens GN=NAPSA PE=1 SV=1 - [NAPSA_HUMAN]	0	1.38408e+08	0
O15523	ATP-dependent RNA helicase DDX3Y OS=Homo sapiens GN=DDX3Y PE=1 SV=2 - [DDX3Y_HUMAN]	378730	0	0
Q9Y490	Talin-1 OS=Homo sapiens GN=TLN1 PE=1 SV=3 - [TLN1_HUMAN]	1.18593e+06	0	2.68678e+06
Q96JB3	Hypermethylated in cancer 2 protein OS=Homo sapiens GN=HIC2 PE=1 SV=2 - [HIC2_HUMAN]	2716323956	2.29609e+09	1.88815e+09
P62495	Eukaryotic peptide chain release factor subunit 1 OS=Homo sapiens GN=ETF1 PE=1 SV=3 - [ERF1_HUMAN]	840573	0	0
P13797	Plastin-3 OS=Homo sapiens GN=PLS3 PE=1 SV=4 - [PLST_HUMAN]	0	2.16702e+06	0
Q9UHN6	Transmembrane protein 2 OS=Homo sapiens GN=TMEM2 PE=1 SV=1 - [TMEM2_HUMAN]	3.19914e+06	0	0
P48740	Mannan-binding lectin serine protease 1 OS=Homo sapiens GN=MASP1 PE=1 SV=3 - [MASP1_HUMAN]	3.6521e+06	5.71746e+06	0
O00468	Agrin OS=Homo sapiens GN=AGRN PE=1 SV=5 - [AGRIN_HUMAN]	0	3.25592e+06	0
O60716	Catenin delta-1 OS=Homo sapiens GN=CTNND1 PE=1 SV=1 - [CTND1_HUMAN]	3.88936e+06	0	0
O94832	Unconventional myosin-Id OS=Homo sapiens GN=MYO1D PE=1 SV=2 - [MYO1D_HUMAN]	2.29744e+06	0	0
P48643	T-complex protein 1 subunit epsilon OS=Homo sapiens GN=CCT5 PE=1 SV=1 - [TCPE_HUMAN]	688850	0	0
Q12906	Interleukin enhancer-binding factor 3 OS=Homo sapiens GN=ILF3 PE=1 SV=3 - [ILF3_HUMAN]	3.69704e+06	0	0
Q9UK73	Protein fem-1 homolog B OS=Homo sapiens GN=FEM1B PE=1 SV=1 - [FEM1B_HUMAN]	0	2.04527e+06	0
P29401	Transketolase OS=Homo sapiens GN=TKT PE=1 SV=3 - [TKT_HUMAN]	942940	0	0
P43405	Tyrosine-protein kinase SYK OS=Homo sapiens GN=SYK PE=1 SV=1 - [KSYK_HUMAN]	0	6.23818e+06	0
P01042	Kininogen-1 OS=Homo sapiens GN=KNG1 PE=1 SV=2 - [KNG1_HUMAN]	0	3.91036e+06	0
Q9UNN5	FAS-associated factor 1 OS=Homo sapiens GN=FAF1 PE=1 SV=2 - [FAF1_HUMAN]	6.33011e+06	0	0
P05060	Secretogranin-1 OS=Homo sapiens GN=CHGB PE=1 SV=2 - [SCG1_HUMAN]	0	7.45387e+06	0
P19827	Inter-alpha-trypsin inhibitor heavy chain H1 OS=Homo sapiens GN=ITIH1 PE=1 SV=3 - [ITIH1_HUMAN]	0	2.19047e+06	0
Q8TCC7	Solute carrier family 22 member 8 OS=Homo sapiens GN=SLC22A8 PE=1 SV=1 - [S22A8_HUMAN]	5.83857e+06	0	0
O75161	Nephrocystin-4 OS=Homo sapiens GN=NPHP4 PE=1 SV=2 - [NPHP4_HUMAN]	0	3.46663e+07	0
Q96QK1	Vacuolar protein sorting-associated protein 35 OS=Homo sapiens GN=VPS35 PE=1 SV=2 - [VPS35_HUMAN]	0	3.22219e+06	0
P50542	Peroxisomal targeting signal 1 receptor OS=Homo sapiens GN=PEX5 PE=1 SV=3 - [PEX5_HUMAN]	0	0	2.20845e+07
P00488	Coagulation factor XIII A chain OS=Homo sapiens GN=F13A1 PE=1 SV=4 - [F13A_HUMAN]	1.24846e+06	0	1.11886e+06
Q96M89	Coiled-coil domain-containing protein 138 OS=Homo sapiens GN=CCDC138 PE=1 SV=1 - [CC138_HUMAN]	0	0	1.39282e+06
Q15833	Syntaxin-binding protein 2 OS=Homo sapiens GN=STXBP2 PE=1 SV=2 - [STXB2_HUMAN]	0	1948743	1.1884e+06
P43652	Afamin OS=Homo sapiens GN=AFM PE=1 SV=1 - [AFAM_HUMAN]	1.86354e+06	4.33431e+06	0
P61221	ATP-binding cassette sub-family E member 1 OS=Homo sapiens GN=ABCE1 PE=1 SV=1 - [ABCE1_HUMAN]	0	0	14364150
P02787	Serotransferrin OS=Homo sapiens GN=TF PE=1 SV=3 - [TRFE_HUMAN]	0	0	3.19296e+07
P0C221	Coiled-coil domain-containing protein 175 OS=Homo sapiens GN=CCDC175 PE=4 SV=2 - [CC175_HUMAN]	1.03441e+07	84360143	3.63989e+07
Q8IWA5	Choline transporter-like protein 2 OS=Homo sapiens GN=SLC44A2 PE=1 SV=3 - [CTL2_HUMAN]	1.76918e+06	0	0
Q9BZE4	Nucleolar GTP-binding protein 1 OS=Homo sapiens GN=GTPBP4 PE=1 SV=3 - [NOG1_HUMAN]	0	0	1.22695e+06
P14210	Hepatocyte growth factor OS=Homo sapiens GN=HGF PE=1 SV=2 - [HGF_HUMAN]	4.02085e+06	0	0
O94875	Sorbin and SH3 domain-containing protein 2 OS=Homo sapiens GN=SORBS2 PE=1 SV=3 - [SRBS2_HUMAN]	0	7.4846e+06	0
P51511	Matrix metalloproteinase-15 OS=Homo sapiens GN=MMP15 PE=1 SV=1 - [MMP15_HUMAN]	1.85195e+06	0	0
Q96N46	Tetratricopeptide repeat protein 14 OS=Homo sapiens GN=TTC14 PE=1 SV=1 - [TTC14_HUMAN]	0	0	0
Q9H2G4	Testis-specific Y-encoded-like protein 2 OS=Homo sapiens GN=TSPYL2 PE=1 SV=1 - [TSYL2_HUMAN]	0	1.95713e+07	0
Q8WXE9	Stonin-2 OS=Homo sapiens GN=STON2 PE=1 SV=1 - [STON2_HUMAN]	3.24044e+08	2.97328e+08	1.85559e+08
P00747	Plasminogen OS=Homo sapiens GN=PLG PE=1 SV=2 - [PLMN_HUMAN]	8.3246e+06	0	0
Q9UGT4	Sushi domain-containing protein 2 OS=Homo sapiens GN=SUSD2 PE=1 SV=1 - [SUSD2_HUMAN]	0	0	1.02587e+06
Q9NS39	Double-stranded RNA-specific editase B2 OS=Homo sapiens GN=ADARB2 PE=1 SV=1 - [RED2_HUMAN]	0	2.17894e+07	0
Q96DT7	Zinc finger and BTB domain-containing protein 10 OS=Homo sapiens GN=ZBTB10 PE=1 SV=2 - [ZBT10_HUMAN]	1.11635e+06	1.31886e+07	6.32544e+06
O15455	Toll-like receptor 3 OS=Homo sapiens GN=TLR3 PE=1 SV=1 - [TLR3_HUMAN]	1.10542e+06	0	0
P63010	AP-2 complex subunit beta OS=Homo sapiens GN=AP2B1 PE=1 SV=1 - [AP2B1_HUMAN]	1.20454e+06	0	0
Q00872	Myosin-binding protein C, slow-type OS=Homo sapiens GN=MYBPC1 PE=1 SV=2 - [MYPC1_HUMAN]	0	1.99649e+07	0
P04114	Apolipoprotein B-100 OS=Homo sapiens GN=APOB PE=1 SV=2 - [APOB_HUMAN]	3.09663e+06	1.2012e+07	2.21953e+06
Q9Y2K3	Myosin-15 OS=Homo sapiens GN=MYH15 PE=1 SV=5 - [MYH15_HUMAN]	3.73923e+06	0	0
Q01082	Spectrin beta chain, non-erythrocytic 1 OS=Homo sapiens GN=SPTBN1 PE=1 SV=2 - [SPTB2_HUMAN]	1.37279e+06	1.62837e+06	737362
Q9Y239	Nucleotide-binding oligomerization domain-containing protein 1 OS=Homo sapiens GN=NOD1 PE=1 SV=1 - [NOD1_HUMAN]	3.03816e+07	0	0
O75147	Obscurin-like protein 1 OS=Homo sapiens GN=OBSL1 PE=1 SV=4 - [OBSL1_HUMAN]	0	6.95284e+06	0
Q9H3S7	Tyrosine-protein phosphatase non-receptor type 23 OS=Homo sapiens GN=PTPN23 PE=1 SV=1 - [PTN23_HUMAN]	0	0	1.09942e+06
Q01970	1-phosphatidylinositol 4,5-bisphosphate phosphodiesterase beta-3 OS=Homo sapiens GN=PLCB3 PE=1 SV=2 - [PLCB3_HUMAN]	8.30296e+07	0	0
O60879	Protein diaphanous homolog 2 OS=Homo sapiens GN=DIAPH2 PE=1 SV=1 - [DIAP2_HUMAN]	1.84918e+07	4.11646e+07	0
P21439	Phosphatidylcholine translocator ABCB4 OS=Homo sapiens GN=ABCB4 PE=1 SV=2 - [MDR3_HUMAN]	8.17275e+06	0	0
A6NNT2	Uncharacterized protein C16orf96 OS=Homo sapiens GN=C16orf96 PE=4 SV=3 - [CP096_HUMAN]	0	0	0
Q96K76	Ubiquitin carboxyl-terminal hydrolase 47 OS=Homo sapiens GN=USP47 PE=1 SV=3 - [UBP47_HUMAN]	0	0	1.59166e+07
O14529	Homeobox protein cut-like 2 OS=Homo sapiens GN=CUX2 PE=1 SV=4 - [CUX2_HUMAN]	2.55852e+06	8894964	0
P12883	Myosin-7 OS=Homo sapiens GN=MYH7 PE=1 SV=5 - [MYH7_HUMAN]	7.87926e+06	0	0
P35580	Myosin-10 OS=Homo sapiens GN=MYH10 PE=1 SV=3 - [MYH10_HUMAN]	0	0	8.43098e+07
Q9Y2I7	1-phosphatidylinositol 3-phosphate 5-kinase OS=Homo sapiens GN=PIKFYVE PE=1 SV=3 - [FYV1_HUMAN]	6.15135e+06	0	0
O95248	Myotubularin-related protein 5 OS=Homo sapiens GN=SBF1 PE=1 SV=3 - [MTMR5_HUMAN]	7.38732e+07	5.98835e+06	0
Q96JI7	Spatacsin OS=Homo sapiens GN=SPG11 PE=1 SV=3 - [SPTCS_HUMAN]	2.16769e+06	0	0
O14497	AT-rich interactive domain-containing protein 1A OS=Homo sapiens GN=ARID1A PE=1 SV=3 - [ARI1A_HUMAN]	1.47339e+06	0	0
Q92616	eIF-2-alpha kinase activator GCN1 OS=Homo sapiens GN=GCN1 PE=1 SV=6 - [GCN1_HUMAN]	5.15335e+08	0	2.22509e+06
P78559	Microtubule-associated protein 1A OS=Homo sapiens GN=MAP1A PE=1 SV=6 - [MAP1A_HUMAN]	2.38442e+06	3.86657e+06	0
O15050	TPR and ankyrin repeat-containing protein 1 OS=Homo sapiens GN=TRANK1 PE=2 SV=4 - [TRNK1_HUMAN]	0	4.01014e+07	0
Q15149	Plectin OS=Homo sapiens GN=PLEC PE=1 SV=3 - [PLEC_HUMAN]	3.17967e+06	0	0
